# Supplementary material for: Tetra­kis(pyridazine-κN)bis­(thio­cyanato-κN)nickel(II) pyridazine disolvate
Source: Acta Crystallogr Sect E Struct Rep Online. 2012 May 26;68(Pt 6):m793. doi: 10.1107/S1600536812023306 (PMC3379122; doi:10.1107/S1600536812023306)
Supplement: Supplementary file 2 [file e-68-0m793-Isup2.hkl]

# 
# h,k,l, Fc-squared, Fo-squared, sigma(Fo-squared) and status flag 
# 
data_I
_shelx_title ' [Ni(SCN)2(Pyridazin)4]-(Pyr)2 New: P-1    200 K in P-1 (PYD3)' 
_shelx_refln_list_code          4 
_shelx_F_calc_maximum      133.59 
_exptl_crystal_F_000       676.00 
_reflns_d_resolution_high  0.7826 
 
loop_ 
 _symmetry_equiv_pos_as_xyz 
 'x, y, z' 
 '-x, -y, -z' 
 
_cell_length_a    11.2111 
_cell_length_b    12.0330 
_cell_length_c    12.5409 
_cell_angle_alpha  62.287 
_cell_angle_beta   88.983 
_cell_angle_gamma  88.949 
 
_shelx_F_squared_multiplier     1.000 
 
loop_ 
 _refln_index_h 
 _refln_index_k 
 _refln_index_l 
 _refln_F_squared_calc 
 _refln_F_squared_meas 
 _refln_F_squared_sigma 
 _refln_observed_status 
   2   0   0     2046.18     1632.40     31.57 o 
   3   0   0       61.44       52.60     11.48 o 
   4   0   0      267.94      249.50     12.04 o 
   5   0   0        5.83        4.97      8.35 o 
   6   0   0      755.47      656.23     12.60 o 
   7   0   0       12.48       12.12      7.79 o 
   8   0   0        4.17        9.18      6.16 o 
   9   0   0       78.13       77.54      8.97 o 
  10   0   0     1476.60     1543.40     38.27 o 
  11   0   0        2.63       -7.19      7.19 o 
  12   0   0       31.25       27.24      8.89 o 
  13   0   0        0.16       -9.82     10.80 o 
  14   0   0      284.43      296.85     13.91 o 
 -14   1   0        0.11       18.04     10.55 o 
 -13   1   0      441.59      406.60     12.25 o 
 -12   1   0       31.66       28.60      9.55 o 
 -11   1   0      170.54      158.17      8.04 o 
 -10   1   0       13.65       13.30      7.82 o 
  -9   1   0     2112.87     2123.17     15.69 o 
  -8   1   0      118.09      106.64      8.90 o 
  -7   1   0       89.14       77.70      8.26 o 
  -6   1   0       70.86       75.50      8.61 o 
  -5   1   0     4571.36     4370.47    148.63 o 
  -4   1   0       22.41       23.04      7.61 o 
  -2   1   0      406.78      353.75     13.82 o 
  -1   1   0     4028.80     3644.48     37.45 o 
   1   1   0     6848.05     6548.72     84.02 o 
   2   1   0      377.39      309.46     15.43 o 
   3   1   0     3945.30     3746.82     30.94 o 
   4   1   0      235.14      218.08     11.10 o 
   5   1   0       95.09       77.99      9.58 o 
   6   1   0      102.15      111.82      8.89 o 
   7   1   0     3580.66     3607.09     52.36 o 
   8   1   0        1.20        3.43      8.16 o 
   9   1   0      148.93      156.51      9.83 o 
  10   1   0      206.66      213.23     13.28 o 
  11   1   0     2030.80     2085.62     15.08 o 
  12   1   0      155.18      157.57     14.85 o 
  13   1   0      261.67      234.57     13.20 o 
  14   1   0        1.01       -5.12     20.07 o 
 -14   2   0       46.54       41.93     13.39 o 
 -13   2   0      120.04      140.75     13.68 o 
 -12   2   0      297.78      292.96     11.02 o 
 -11   2   0       19.00       18.15      8.94 o 
 -10   2   0       98.74       99.34      9.73 o 
  -9   2   0      203.36      212.38     14.01 o 
  -8   2   0     6899.08     6739.79    389.04 o 
  -7   2   0       52.12       51.35      8.01 o 
  -6   2   0     8968.47     9619.00    461.94 o 
  -5   2   0      196.55      206.31      9.50 o 
  -4   2   0        3.43        1.41      6.07 o 
  -3   2   0      186.11      192.48     10.83 o 
  -2   2   0      648.34      566.39     14.54 o 
  -1   2   0      255.25      216.51     13.00 o 
   0   2   0     6157.58     5690.06    123.63 o 
   2   2   0     4383.39     4028.01     46.25 o 
   3   2   0       27.34       24.96      9.88 o 
   4   2   0        4.61        8.82      8.52 o 
   5   2   0      149.11      142.65      9.36 o 
   6   2   0      230.93      209.14      8.19 o 
   7   2   0       26.25       31.84      8.37 o 
   8   2   0     1724.21     1691.42     22.40 o 
   9   2   0       75.34       82.44      7.58 o 
  10   2   0      267.66      284.42     11.34 o 
  11   2   0       23.23       22.79      8.83 o 
  12   2   0      967.83     1021.41     12.45 o 
  13   2   0        5.67       10.36      8.75 o 
  14   2   0      307.46      283.11     50.25 o 
 -13   3   0       37.39       50.76     19.17 o 
 -12   3   0      175.44      168.35      8.87 o 
 -11   3   0      259.80      249.55     11.08 o 
 -10   3   0        2.47       -1.13      8.88 o 
  -9   3   0     3391.87     3511.01    140.13 o 
  -8   3   0        4.95        1.17      8.71 o 
  -7   3   0     1260.67     1280.73     72.90 o 
  -6   3   0       40.99       45.78      8.15 o 
  -5   3   0       68.25       41.92      8.26 o 
  -4   3   0      312.17      333.61      8.76 o 
  -3   3   0       82.04       94.67      9.30 o 
  -2   3   0       29.36       25.33      8.16 o 
  -1   3   0     6564.86     6288.19    138.37 o 
   0   3   0       77.83       72.14      9.55 o 
   1   3   0      703.76      645.90     22.04 o 
   3   3   0     1973.62     1995.24     27.85 o 
   4   3   0      120.06      123.82      8.00 o 
   5   3   0     4061.00     3932.45     59.48 o 
   6   3   0      107.49      127.23     10.15 o 
   7   3   0      924.93      980.25     13.16 o 
   8   3   0       13.29       18.56      8.50 o 
   9   3   0     1041.67     1053.17     33.99 o 
  10   3   0      263.67      271.80     10.54 o 
  11   3   0      393.22      428.13     13.17 o 
  12   3   0       27.41       11.78     11.02 o 
  13   3   0      526.16      534.26     14.57 o 
  14   3   0       30.37       14.34     13.35 o 
 -13   4   0       91.10       85.32     11.79 o 
 -12   4   0      543.74      460.67     14.49 o 
 -11   4   0        0.34        6.37      9.73 o 
 -10   4   0      117.58      133.85      7.80 o 
  -9   4   0      129.09      116.86      9.70 o 
  -8   4   0      803.87      828.38     23.15 o 
  -7   4   0       22.35       23.38      7.79 o 
  -6   4   0       30.94       30.13      8.27 o 
  -5   4   0        5.03        8.91      6.25 o 
  -4   4   0      985.41      786.75     10.07 o 
  -3   4   0       50.73       56.49      7.00 o 
  -2   4   0      247.75      286.52      8.93 o 
  -1   4   0       90.54       93.54      9.46 o 
   0   4   0      199.18      212.15     12.92 o 
   1   4   0       18.86       19.47      9.36 o 
   2   4   0     3659.52     3771.57     35.49 o 
   3   4   0       16.91       13.20      8.70 o 
   4   4   0      213.51      193.40     13.60 o 
   5   4   0       69.91       51.29     11.69 o 
   6   4   0     3319.92     3150.03     67.85 o 
   7   4   0      143.49      143.63      8.57 o 
   8   4   0       47.34       35.50      8.67 o 
   9   4   0       39.77       40.83      9.46 o 
  10   4   0     1256.37     1231.43     37.02 o 
  11   4   0        9.81       15.07      9.86 o 
  12   4   0      643.03      697.22     14.43 o 
  13   4   0        0.71       -2.54     13.10 o 
 -13   5   0      597.85      562.87     63.06 o 
 -12   5   0       32.47       40.33     11.26 o 
 -11   5   0      112.52       96.38     10.20 o 
 -10   5   0       10.27       11.57      7.20 o 
  -9   5   0       31.65       39.86      9.17 o 
  -8   5   0        2.86        7.27      9.24 o 
  -7   5   0     1848.82     1915.68     27.69 o 
  -6   5   0       26.21       28.27      7.56 o 
  -5   5   0      164.22      192.99      9.58 o 
  -4   5   0        2.98        5.02      7.74 o 
  -3   5   0     3767.13     3718.32     21.38 o 
  -2   5   0       52.84       49.91      6.27 o 
  -1   5   0      510.05      504.83     10.99 o 
   0   5   0       10.83       17.01      6.71 o 
   1   5   0     1521.10     1461.08     83.00 o 
   2   5   0       25.23       15.83      8.80 o 
   3   5   0     7039.84     7243.75    299.38 o 
   4   5   0        1.23       -0.79     10.86 o 
   5   5   0      475.89      444.25     14.46 o 
   6   5   0      190.94      182.79     12.22 o 
   7   5   0     3884.00     4073.06     30.37 o 
   8   5   0       15.36        9.07      8.35 o 
   9   5   0      466.62      480.17     14.79 o 
  10   5   0        7.56        3.90      8.80 o 
  11   5   0        3.87       -3.04      9.76 o 
  12   5   0        6.03       20.74     10.98 o 
  13   5   0       15.65       18.81     13.69 o 
 -12   6   0      541.54      547.20     32.47 o 
 -11   6   0        3.05       -2.96      9.07 o 
 -10   6   0       77.04       75.22      8.57 o 
  -9   6   0        3.40        3.42      7.25 o 
  -8   6   0        6.25       -1.71      8.01 o 
  -7   6   0       75.51       73.81      7.85 o 
  -6   6   0     2722.36     2853.78     26.05 o 
  -5   6   0      193.92      197.00     11.49 o 
  -4   6   0       49.30       65.16      7.88 o 
  -3   6   0        5.00        5.97      8.68 o 
  -2   6   0     6752.53     7035.83     97.48 o 
  -1   6   0      229.11      237.05      8.08 o 
   0   6   0       67.34       43.45      6.78 o 
   1   6   0      344.37      368.51      9.13 o 
   2   6   0      458.33      407.37     14.66 o 
   3   6   0      118.33      118.80     12.28 o 
   4   6   0     4125.87     4057.33    182.25 o 
   5   6   0      124.94      105.47     11.78 o 
   6   6   0      509.83      514.46     16.67 o 
   7   6   0       43.03       57.60     13.30 o 
   8   6   0      198.03      188.25     10.30 o 
   9   6   0      201.19      207.71     10.19 o 
  10   6   0      218.04      212.47     11.15 o 
  11   6   0       23.65       15.12     11.73 o 
  12   6   0       91.80      116.29     13.92 o 
 -12   7   0        0.32        2.13     10.20 o 
 -11   7   0      505.46      539.35     17.07 o 
 -10   7   0        0.96        2.21      9.61 o 
  -9   7   0       89.06       91.84     11.47 o 
  -8   7   0        4.16       18.58      8.74 o 
  -7   7   0      232.27      229.11      7.37 o 
  -6   7   0      169.03      151.71      9.82 o 
  -5   7   0     4877.05     5062.48     65.00 o 
  -4   7   0      198.14      166.33      8.32 o 
  -3   7   0       33.20       27.54      6.37 o 
  -2   7   0      117.31      124.75     14.57 o 
  -1   7   0     1933.72     1836.26     41.58 o 
   0   7   0       33.53       37.38      6.54 o 
   1   7   0     2511.76     2524.10     24.68 o 
   2   7   0       26.12       17.84      7.83 o 
   3   7   0        6.86       11.01     10.83 o 
   4   7   0      170.75      154.62      8.51 o 
   5   7   0       63.22       65.41      9.81 o 
   6   7   0      336.76      355.32     12.09 o 
   7   7   0      246.71      249.34     14.28 o 
   8   7   0       23.70       19.80     12.57 o 
   9   7   0      849.75      918.76     45.54 o 
  10   7   0        6.52        8.09      8.32 o 
  11   7   0      409.48      407.50     19.79 o 
  12   7   0        0.10        9.81     12.19 o 
 -11   8   0        7.09       -2.00     12.43 o 
 -10   8   0      738.05      757.61     86.41 o 
  -9   8   0        3.18        3.50      9.72 o 
  -8   8   0      628.87      665.79     12.71 o 
  -7   8   0        0.34       -1.58      7.16 o 
  -6   8   0       30.87        6.23     16.14 o 
  -5   8   0       66.11       52.87     13.34 o 
  -4   8   0     1562.78     1575.87     17.73 o 
  -3   8   0       82.40       89.07      9.72 o 
  -2   8   0      230.26      245.96     10.15 o 
  -1   8   0       26.31       29.38      9.75 o 
   0   8   0     1930.90     2017.61     14.98 o 
   1   8   0       66.41       62.34     13.94 o 
   2   8   0       24.09       35.16     13.55 o 
   3   8   0      122.18      120.68     14.16 o 
   4   8   0      609.84      639.98     12.21 o 
   5   8   0      139.77      133.34      9.89 o 
   6   8   0     3414.92     3485.09     85.71 o 
   7   8   0      131.92      134.48      9.70 o 
   8   8   0     1484.48     1585.50     22.78 o 
   9   8   0       21.94       15.66     15.16 o 
  10   8   0      167.62      154.71     21.69 o 
  11   8   0       11.87        9.53     12.20 o 
 -10   9   0        8.38       23.49     12.21 o 
  -9   9   0       64.47       77.20     10.97 o 
  -8   9   0        0.11       -0.24     17.89 o 
  -7   9   0     1336.82     1412.27     44.38 o 
  -6   9   0        9.24        6.88      8.75 o 
  -5   9   0      170.29      188.04      8.11 o 
  -4   9   0        7.54       17.95      8.94 o 
  -3   9   0      848.13      851.05     24.27 o 
  -2   9   0       15.92       20.80      7.62 o 
  -1   9   0      134.84      133.02      9.98 o 
   0   9   0        0.17       -3.50      9.46 o 
   1   9   0       40.30       57.25     13.30 o 
   2   9   0       47.62       36.12     13.52 o 
   3   9   0      629.15      628.23     16.78 o 
   4   9   0       37.69       36.71      9.27 o 
   5   9   0        7.12       16.62      8.96 o 
   6   9   0       46.16       42.20      9.01 o 
   7   9   0     1376.16     1434.61     15.89 o 
   8   9   0      157.89      157.90     11.49 o 
   9   9   0      326.66      357.73     12.33 o 
  10   9   0        8.78       10.13     10.23 o 
  -9  10   0        0.19       -7.23     25.45 o 
  -8  10   0      223.39      241.07     13.16 o 
  -7  10   0        4.00       -3.25     10.96 o 
  -6  10   0     1122.78     1092.95     19.80 o 
  -5  10   0       41.64       48.27      7.71 o 
  -4  10   0       40.94       35.95      8.87 o 
  -3  10   0       52.13       57.02     11.62 o 
  -2  10   0        4.30        1.11      9.08 o 
  -1  10   0       10.73        3.28      9.18 o 
   0  10   0     4670.73     5060.16    162.86 o 
   1  10   0        3.13       13.78      9.14 o 
   2  10   0        9.56        1.93     12.81 o 
   3  10   0      146.05      142.67     13.65 o 
   4  10   0     1386.81     1375.22     14.14 o 
   5  10   0      170.18      164.05     11.35 o 
   6  10   0      287.47      293.59     15.59 o 
   7  10   0        9.72        0.77     10.69 o 
   8  10   0      407.51      396.90     13.83 o 
   9  10   0       18.58       22.34     15.20 o 
  -8  11   0        3.37       -1.55     13.23 o 
  -7  11   0       28.63       16.34     10.91 o 
  -6  11   0        0.83       -6.65     13.34 o 
  -5  11   0       68.14       59.32     11.06 o 
  -4  11   0        4.15        6.42      8.73 o 
  -3  11   0      409.35      427.94     10.40 o 
  -2  11   0        0.20        7.64      8.95 o 
  -1  11   0      682.06      720.40     11.93 o 
   0  11   0      204.78      185.97     16.71 o 
   1  11   0     2458.37     2641.83     26.27 o 
   2  11   0       90.51       77.18     15.97 o 
   3  11   0        5.91       28.05     14.97 o 
   4  11   0        0.34        7.77     10.62 o 
   5  11   0      226.49      241.89     17.99 o 
   6  11   0       12.42        7.52     10.73 o 
   7  11   0      353.66      364.16     14.39 o 
   8  11   0        0.81       14.20     14.33 o 
  -6  12   0      423.80      394.64     12.18 o 
  -5  12   0        5.59       -7.11     13.14 o 
  -4  12   0      138.85      134.22     11.20 o 
  -3  12   0        1.16       -4.13     10.87 o 
  -2  12   0     1141.86     1146.47     46.95 o 
  -1  12   0        5.21        4.68     11.09 o 
   0  12   0      340.75      340.70     17.21 o 
   1  12   0        3.26       -2.62     15.31 o 
   2  12   0      222.91      240.05     16.69 o 
   3  12   0        3.45       -7.91     15.21 o 
   4  12   0       83.89       85.73     12.11 o 
   5  12   0        8.01       16.58     13.01 o 
   6  12   0       74.78       72.56     13.32 o 
  -4  13   0        0.03      -13.16     13.16 o 
  -3  13   0        5.70       -7.70     18.99 o 
  -2  13   0        0.35       12.68     16.13 o 
  -1  13   0      811.83      800.09     22.17 o 
   0  13   0        0.51      -15.16     18.73 o 
   1  13   0       25.14       58.28     18.66 o 
   2  13   0        1.05       -1.21     18.61 o 
   3  13   0      174.19      164.04     19.42 o 
   4  13   0       42.37       26.71     13.30 o 
  -2 -13   1       33.06       39.75     18.85 o 
  -1 -13   1      309.17      291.99     20.04 o 
   0 -13   1        0.32      -11.82     13.40 o 
   1 -13   1        1.93       22.18     18.37 o 
  -5 -12   1       57.64       46.45     13.44 o 
  -4 -12   1      167.88      133.39     13.88 o 
  -3 -12   1       23.12       20.25     18.58 o 
  -2 -12   1      184.67      236.99     19.69 o 
  -1 -12   1       49.71       19.57     15.64 o 
   0 -12   1      693.03      683.56     18.65 o 
   1 -12   1       19.06       36.78     15.51 o 
   2 -12   1       27.37       24.93     16.34 o 
   3 -12   1       48.05       54.84     10.91 o 
   4 -12   1      820.71      728.11     13.69 o 
   5 -12   1       54.23       60.51     13.37 o 
  -7 -11   1       24.96       36.15     13.11 o 
  -6 -11   1       30.17       29.44     13.18 o 
  -5 -11   1      862.41      815.57     30.55 o 
  -4 -11   1       50.09       42.23     11.07 o 
  -3 -11   1      324.06      322.50     17.04 o 
  -2 -11   1       38.93       26.06     15.48 o 
  -1 -11   1       55.69       70.13     15.54 o 
   0 -11   1        0.11      -15.62     15.62 o 
   1 -11   1     3531.34     3778.35    167.91 o 
   2 -11   1       14.02        9.02     11.00 o 
   3 -11   1       78.65       63.69     11.24 o 
   4 -11   1        7.13        7.76      8.07 o 
   5 -11   1      117.12       99.12     11.47 o 
   6 -11   1       23.85       26.30     13.06 o 
   7 -11   1       72.25       66.36     13.45 o 
  -9 -10   1        8.69       -6.56     13.19 o 
  -8 -10   1      181.27      189.39     13.80 o 
  -7 -10   1       28.61       26.62      8.90 o 
  -6 -10   1        5.77       13.87     10.74 o 
  -5 -10   1       13.76       16.22     13.05 o 
  -4 -10   1     1105.18     1161.87     29.64 o 
  -3 -10   1       28.53       16.26     14.52 o 
  -2 -10   1     1515.33     1415.27     17.17 o 
  -1 -10   1       12.28       11.97      8.92 o 
   0 -10   1     1117.03     1117.33     15.61 o 
   1 -10   1       29.35       25.30      9.18 o 
   2 -10   1      512.65      511.56     26.27 o 
   3 -10   1        1.11       15.41     10.86 o 
   4 -10   1      394.37      412.70     10.34 o 
   5 -10   1        0.21       -1.75     21.95 o 
   6 -10   1      160.43      157.55      9.62 o 
   7 -10   1       13.17       18.71      8.85 o 
   8 -10   1      569.21      570.49     12.54 o 
   9 -10   1        0.03        2.16     10.64 o 
 -10  -9   1       21.79       21.96      8.92 o 
  -9  -9   1       25.83       31.55     13.03 o 
  -8  -9   1        4.54       11.11     10.66 o 
  -7  -9   1     1623.70     1654.11     34.30 o 
  -6  -9   1      165.54      182.66      9.87 o 
  -5  -9   1     2135.26     2131.29     32.69 o 
  -4  -9   1        0.47       -7.32      7.42 o 
  -3  -9   1     1318.47     1332.34     19.39 o 
  -2  -9   1       34.92       35.51     13.11 o 
  -1  -9   1        4.10        1.83     12.99 o 
   0  -9   1       43.32       53.49      9.57 o 
   1  -9   1       93.09      102.53      8.04 o 
   2  -9   1       50.87       61.70      9.35 o 
   3  -9   1      475.07      495.81     10.79 o 
   4  -9   1      125.28      142.83      9.33 o 
   5  -9   1       30.01       25.99      7.32 o 
   6  -9   1        3.56        4.81      8.81 o 
   7  -9   1      604.74      588.28     18.05 o 
   8  -9   1        4.12       -6.55     12.26 o 
   9  -9   1     1096.38     1124.36     38.85 o 
  10  -9   1        4.52        2.90     12.31 o 
 -11  -8   1       42.24       47.60     12.41 o 
 -10  -8   1      283.34      305.39     13.39 o 
  -9  -8   1       48.54       66.03     15.29 o 
  -8  -8   1      754.43      822.99     47.61 o 
  -7  -8   1       31.92       44.60      9.01 o 
  -6  -8   1      791.84      834.93     12.27 o 
  -5  -8   1        8.92       -4.16      7.53 o 
  -4  -8   1      134.88      150.19      9.98 o 
  -3  -8   1      385.78      375.40     15.55 o 
  -2  -8   1      784.59      743.38     17.33 o 
  -1  -8   1        7.52        9.37     13.41 o 
   0  -8   1     4046.00     4423.41    165.04 o 
   1  -8   1      152.01      164.43      8.64 o 
   2  -8   1      556.96      581.43      9.29 o 
   3  -8   1        3.14       -9.00      9.53 o 
   4  -8   1     1911.17     1937.51     52.06 o 
   5  -8   1       41.76       44.87      7.57 o 
   6  -8   1      790.97      780.74     17.78 o 
   7  -8   1       64.54       58.85     11.14 o 
   8  -8   1      291.08      270.93     11.53 o 
   9  -8   1        5.50        6.48     10.69 o 
  10  -8   1     1242.60     1289.72     16.17 o 
  11  -8   1       14.98       -6.10     12.34 o 
 -12  -7   1      168.33      117.10     13.26 o 
 -11  -7   1      136.73      124.58     12.96 o 
 -10  -7   1        1.98        2.59     10.95 o 
  -9  -7   1      402.13      408.56     11.64 o 
  -8  -7   1       50.38       58.72     12.61 o 
  -7  -7   1      132.86      142.63     10.11 o 
  -6  -7   1       72.56       77.01      8.08 o 
  -5  -7   1       58.39       66.97      8.29 o 
  -4  -7   1       31.49       40.98      9.57 o 
  -3  -7   1     1168.18     1172.43     18.57 o 
  -2  -7   1       20.18       33.28     10.81 o 
  -1  -7   1      162.63      171.22     12.05 o 
   0  -7   1       36.69       35.02      6.91 o 
   1  -7   1     8411.99     8453.67    169.42 o 
   2  -7   1      282.37      267.13     10.02 o 
   3  -7   1      680.20      695.74     11.96 o 
   4  -7   1      169.74      169.32     16.32 o 
   5  -7   1      385.39      445.02     10.73 o 
   6  -7   1      107.71       91.43     11.20 o 
   7  -7   1     1840.12     1817.85     59.16 o 
   8  -7   1        1.41        3.65      6.17 o 
   9  -7   1        6.39       12.42      8.75 o 
  10  -7   1        7.39       12.36     11.11 o 
  11  -7   1     1053.53     1006.13     16.40 o 
 -12  -6   1      855.46      862.29     16.33 o 
 -11  -6   1        4.49      -10.57     11.03 o 
 -10  -6   1     1137.11     1128.86     32.35 o 
  -9  -6   1        9.11        9.70      8.95 o 
  -8  -6   1      267.73      287.93     14.08 o 
  -7  -6   1       53.63       52.50     13.23 o 
  -6  -6   1     2247.58     2408.32     23.89 o 
  -5  -6   1        2.91        4.78     13.40 o 
  -4  -6   1       55.62       43.58      7.95 o 
  -3  -6   1        1.48        0.07     11.00 o 
  -2  -6   1     4962.37     4816.99     31.09 o 
  -1  -6   1      325.25      325.29     13.41 o 
   0  -6   1      870.15      904.91     17.00 o 
   1  -6   1      232.32      237.15      7.87 o 
   2  -6   1     4463.51     4626.72     26.55 o 
   3  -6   1        0.81       -0.35      7.70 o 
   4  -6   1     2344.43     2335.41     38.56 o 
   5  -6   1      135.11      138.13     25.58 o 
   6  -6   1      221.32      241.81     10.17 o 
   7  -6   1       98.24      104.80     13.57 o 
   8  -6   1     1235.36     1278.35     29.76 o 
   9  -6   1        2.64        9.64      8.78 o 
  10  -6   1        1.98       -0.62      9.59 o 
  11  -6   1        4.33      -11.17     11.17 o 
  12  -6   1      548.52      542.91     14.57 o 
 -13  -5   1      130.73       81.77     14.29 o 
 -12  -5   1       54.47       53.06     12.40 o 
 -11  -5   1       87.11       98.04     10.36 o 
 -10  -5   1        0.66       -4.34     12.12 o 
  -9  -5   1       22.93       25.90      9.11 o 
  -8  -5   1       66.07       65.85      9.65 o 
  -7  -5   1     1730.69     1777.07     21.45 o 
  -6  -5   1      114.88      116.43     11.49 o 
  -5  -5   1     5402.15     5570.36     33.66 o 
  -4  -5   1        0.22       11.35     10.85 o 
  -3  -5   1      753.80      786.77     17.05 o 
  -2  -5   1       32.86       35.88      8.59 o 
  -1  -5   1     4651.93     4647.36     31.89 o 
   0  -5   1        8.43       11.00      5.99 o 
   1  -5   1      850.34      789.25     13.98 o 
   2  -5   1        2.19        1.42      7.91 o 
   3  -5   1     2966.71     2956.54     59.96 o 
   4  -5   1       55.80       49.05      7.81 o 
   5  -5   1     1300.08     1125.81     27.76 o 
   6  -5   1       12.40        3.57      6.20 o 
   7  -5   1      137.88      130.34     18.59 o 
   8  -5   1        0.02       -0.78      7.39 o 
   9  -5   1     1123.81     1137.41     59.28 o 
  10  -5   1       59.47       66.90     10.86 o 
  11  -5   1       14.04       22.97      9.79 o 
  12  -5   1        0.26       -0.66     12.17 o 
  13  -5   1      143.41      108.63     10.86 o 
 -13  -4   1       12.99       25.25     13.54 o 
 -12  -4   1       35.45       40.40     11.06 o 
 -11  -4   1        1.26       -2.17      9.76 o 
 -10  -4   1      598.70      624.00     11.87 o 
  -9  -4   1      112.62      112.94      9.71 o 
  -8  -4   1     1082.34     1115.68     17.21 o 
  -7  -4   1       19.24       22.59      8.53 o 
  -6  -4   1     1081.58     1110.73     17.73 o 
  -5  -4   1      209.37      207.62     12.77 o 
  -4  -4   1     6265.14     6016.63     37.26 o 
  -3  -4   1      203.67      203.91     13.30 o 
  -2  -4   1     1305.92     1349.98     19.40 o 
  -1  -4   1      155.98      169.34     13.41 o 
   0  -4   1     3310.27     3135.07     48.85 o 
   1  -4   1      172.20      179.11      9.49 o 
   2  -4   1     2115.43     1945.77     33.90 o 
   3  -4   1        4.13       10.25      6.69 o 
   4  -4   1      124.65      107.82      6.27 o 
   5  -4   1       71.27       80.40      6.76 o 
   6  -4   1     3314.26     3145.55     16.42 o 
   7  -4   1       48.22       53.63      7.00 o 
   8  -4   1      140.60      145.43      7.62 o 
   9  -4   1       22.78       32.73     13.71 o 
  10  -4   1      381.66      405.26     11.83 o 
  11  -4   1       18.23       12.64      9.92 o 
  12  -4   1      789.43      775.58     14.13 o 
  13  -4   1       14.41       16.64     10.14 o 
 -13  -3   1      780.77      787.76     15.73 o 
 -12  -3   1        9.93       14.40     10.89 o 
 -11  -3   1       75.33       87.13      8.79 o 
 -10  -3   1        0.35        0.03      8.94 o 
  -9  -3   1      361.08      370.86      9.39 o 
  -8  -3   1      233.01      243.28      8.89 o 
  -7  -3   1     1174.61     1153.57     13.77 o 
  -6  -3   1      362.26      389.07     10.16 o 
  -5  -3   1      459.07      410.14      9.19 o 
  -4  -3   1      568.13      545.61     15.68 o 
  -3  -3   1     3851.91     3576.06     31.70 o 
  -1  -3   1       29.73       40.50     13.99 o 
   0  -3   1       59.72       51.91      8.60 o 
   1  -3   1      139.32      148.50     10.42 o 
   2  -3   1       31.21       29.61      9.08 o 
   3  -3   1     3216.61     3042.13     19.14 o 
   4  -3   1      116.42      120.62      8.71 o 
   5  -3   1     2307.80     2445.35     51.53 o 
   6  -3   1      267.18      276.95      8.91 o 
   7  -3   1     6092.96     6135.71     61.23 o 
   8  -3   1       52.91       57.80     10.86 o 
   9  -3   1     2038.22     2214.83     49.97 o 
  10  -3   1       33.57       40.18      8.41 o 
  11  -3   1      386.28      378.42     11.58 o 
  12  -3   1       17.96        8.45     10.77 o 
  13  -3   1     1074.20     1050.31     35.23 o 
 -14  -2   1      213.49      180.80     25.43 o 
 -13  -2   1       76.00       66.42     14.87 o 
 -12  -2   1      468.69      501.02     12.32 o 
 -11  -2   1      342.22      346.00     16.91 o 
 -10  -2   1      660.81      715.76     19.21 o 
  -9  -2   1      112.18      113.67      8.95 o 
  -8  -2   1        9.21        4.22      8.38 o 
  -7  -2   1        6.74        8.06      7.60 o 
  -6  -2   1     3951.35     3801.46     61.90 o 
  -5  -2   1      280.43      266.57      9.02 o 
  -4  -2   1      102.65       83.94      8.84 o 
  -3  -2   1      214.67      200.23      9.10 o 
  -2  -2   1     7994.12     7620.60     52.28 o 
  -1  -2   1      104.43       77.00     18.59 o 
   0  -2   1     2267.58     2208.31    129.13 o 
   1  -2   1      386.97      354.42     13.42 o 
   2  -2   1     3861.85     3783.04     27.07 o 
   3  -2   1       61.06       69.07      9.61 o 
   4  -2   1     6754.72     6809.95     35.93 o 
   5  -2   1      413.43      445.92      8.51 o 
   6  -2   1     3497.18     3480.25     24.14 o 
   7  -2   1        0.15       -7.78      7.78 o 
   8  -2   1     7595.99     8061.69    111.70 o 
   9  -2   1       74.99       88.45      7.60 o 
  10  -2   1      164.68      169.71      8.35 o 
  11  -2   1      175.43      178.17     10.30 o 
  12  -2   1      249.65      203.71     11.49 o 
  13  -2   1       17.26       21.39     12.51 o 
  14  -2   1      711.71      560.68     75.98 o 
 -14  -1   1       81.79       60.29     13.60 o 
 -13  -1   1      205.02      190.71     14.19 o 
 -12  -1   1       12.49       18.25      8.85 o 
 -11  -1   1      361.26      366.30      8.72 o 
 -10  -1   1        3.65        5.93      9.87 o 
  -9  -1   1      436.63      410.86     19.12 o 
  -8  -1   1       48.89       48.09      6.45 o 
  -7  -1   1      203.31      219.03      8.93 o 
  -6  -1   1      624.67      666.32     10.65 o 
  -5  -1   1     6230.38     5959.61     29.14 o 
  -4  -1   1      228.52      211.54      8.93 o 
  -3  -1   1      719.55      634.31     14.44 o 
  -2  -1   1      116.72       96.27     10.04 o 
   0  -1   1        2.70        5.09      9.72 o 
   2  -1   1      300.38      265.47     11.55 o 
   3  -1   1     2705.14     2358.96     41.30 o 
   4  -1   1        4.18        0.58      6.15 o 
   5  -1   1    10000.64    10241.49    224.46 o 
   6  -1   1      293.82      303.34     10.03 o 
   7  -1   1       87.41       89.75      6.97 o 
   8  -1   1       13.88       13.19      7.81 o 
   9  -1   1      778.71      784.16     24.95 o 
  10  -1   1       17.87       21.00      9.06 o 
  11  -1   1       26.65       28.46      9.36 o 
  12  -1   1       64.52       62.36      9.67 o 
  13  -1   1      107.73       99.18      9.25 o 
  14  -1   1       21.87       23.76     13.21 o 
 -14   0   1      295.48      289.77     11.78 o 
 -13   0   1       52.53       34.44     11.04 o 
 -12   0   1      220.87      264.56     11.57 o 
 -11   0   1      112.74      111.53      9.59 o 
 -10   0   1      305.70      320.16      9.97 o 
  -9   0   1       86.51       77.47      8.87 o 
  -8   0   1     1000.99      996.43     35.42 o 
  -7   0   1        0.46       -0.03      7.67 o 
  -6   0   1      465.90      463.01     10.67 o 
  -5   0   1      141.93      123.07      9.42 o 
  -4   0   1     1407.85     1105.88     17.07 o 
  -3   0   1      414.14      365.20     12.65 o 
  -2   0   1       31.75       24.55      9.41 o 
  -1   0   1        6.78       11.30      7.95 o 
   1   0   1       47.72       41.68     11.74 o 
   2   0   1     1049.64      924.32     18.58 o 
   3   0   1      417.12      375.75     13.24 o 
   4   0   1     1717.11     1765.42     35.18 o 
   5   0   1       34.30       33.35      8.58 o 
   6   0   1      687.37      611.46     20.68 o 
   7   0   1      348.37      352.38     10.24 o 
   8   0   1      433.08      391.66     10.57 o 
   9   0   1      104.61      104.46     10.21 o 
  10   0   1      988.48     1011.47     14.03 o 
  11   0   1        4.55       -5.71      9.61 o 
  12   0   1       91.61       96.10     11.15 o 
  13   0   1       53.85       45.82     20.11 o 
  14   0   1       44.80       63.65     13.16 o 
 -14   1   1        6.19       -2.84     13.21 o 
 -13   1   1      283.53      297.19     15.53 o 
 -12   1   1       11.50       16.34      8.82 o 
 -11   1   1      841.25      865.96     12.75 o 
 -10   1   1      109.74      111.66      9.75 o 
  -9   1   1       29.82       24.77      7.20 o 
  -8   1   1       16.22       13.48      7.66 o 
  -7   1   1     2001.39     1793.70     15.38 o 
  -6   1   1     1029.38     1076.49     17.63 o 
  -5   1   1     1952.37     1994.30     35.80 o 
  -4   1   1       87.78       83.96      7.33 o 
  -2   1   1      609.26      527.94     13.95 o 
  -1   1   1     5516.98     5238.41     46.71 o 
   2   1   1      691.65      607.49     17.89 o 
   3   1   1     5975.96     5943.77     45.54 o 
   4   1   1      104.92      103.28      9.22 o 
   5   1   1      117.88      123.95      8.44 o 
   6   1   1       97.40       98.30     10.00 o 
   7   1   1     3973.16     3926.27     19.92 o 
   8   1   1       71.52       70.94      7.84 o 
   9   1   1      632.41      596.23     10.30 o 
  10   1   1      102.28      104.58      9.48 o 
  11   1   1       33.42       55.25     12.54 o 
  12   1   1        6.19       18.78     10.66 o 
  13   1   1      484.85      489.66     10.86 o 
  14   1   1       18.75       22.93     10.91 o 
 -14   2   1       37.43       26.41     13.92 o 
 -13   2   1       20.32       14.21     11.75 o 
 -12   2   1      503.63      505.86     17.41 o 
 -11   2   1       40.43       47.43      9.04 o 
 -10   2   1      616.45      649.38     12.82 o 
  -9   2   1        0.36        1.87      8.43 o 
  -8   2   1      829.84      871.87     29.40 o 
  -7   2   1       26.32       29.39      7.80 o 
  -6   2   1    13234.49    14382.34    268.45 o 
  -5   2   1       46.45       44.55      7.02 o 
  -4   2   1     1363.31     1303.88     14.55 o 
  -3   2   1       26.98       31.56     10.04 o 
  -2   2   1     7268.58     7166.91     66.34 o 
  -1   2   1      167.71      151.24     12.49 o 
   0   2   1      595.90      554.76     20.71 o 
   1   2   1      177.85      179.87     25.78 o 
   2   2   1     1635.93     1366.12     56.42 o 
   3   2   1       79.20       66.03     10.70 o 
   4   2   1     5641.33     5610.79     84.41 o 
   5   2   1       89.26       85.85      9.66 o 
   6   2   1      410.67      353.51     11.30 o 
   7   2   1      215.52      222.10     10.20 o 
   8   2   1      799.56      790.07     13.13 o 
   9   2   1      306.01      312.51      9.06 o 
  10   2   1     1892.96     1957.14     15.25 o 
  11   2   1      176.09      171.37     13.11 o 
  12   2   1      133.36      146.64     11.26 o 
  13   2   1       44.48       30.36     11.07 o 
  14   2   1      158.38      148.62     13.88 o 
 -13   3   1      352.40      312.87     13.48 o 
 -12   3   1       46.50       27.56      9.96 o 
 -11   3   1      341.20      344.58     10.91 o 
 -10   3   1       53.99       68.50      7.50 o 
  -9   3   1     3952.42     4111.73     63.21 o 
  -8   3   1      167.62      176.76      9.50 o 
  -7   3   1      751.71      776.53     20.43 o 
  -6   3   1      315.33      331.81     17.88 o 
  -5   3   1     1144.22     1096.10     13.27 o 
  -4   3   1      286.07      296.94     11.60 o 
  -3   3   1     1716.65     1761.13     16.90 o 
  -2   3   1       14.36       10.01      8.29 o 
  -1   3   1      691.35      711.07     15.87 o 
   0   3   1        1.28        2.25     11.11 o 
   2   3   1        1.11       -2.57     15.11 o 
   3   3   1     1979.13     1946.77     44.08 o 
   4   3   1      540.92      567.90     21.27 o 
   5   3   1     1001.50      913.26     13.60 o 
   6   3   1      496.30      525.20     12.28 o 
   7   3   1     3876.38     3966.61     45.73 o 
   8   3   1        4.01        7.01      7.65 o 
   9   3   1       34.01       32.63      9.21 o 
  10   3   1        2.23        1.34      8.91 o 
  11   3   1     1479.92     1473.42     22.40 o 
  12   3   1       24.44       27.07     11.00 o 
  13   3   1        3.06       20.92     12.36 o 
  14   3   1        1.48      -12.89     14.87 o 
 -13   4   1        3.04       -2.68      9.97 o 
 -12   4   1     1218.09     1186.41     15.14 o 
 -11   4   1       53.53       59.81     10.31 o 
 -10   4   1      483.62      459.25      9.38 o 
  -9   4   1       10.87       15.95      9.34 o 
  -8   4   1     3858.62     4048.46     88.86 o 
  -7   4   1       92.11       88.96      6.72 o 
  -6   4   1       25.37       31.14      6.44 o 
  -5   4   1       20.86       15.79      7.82 o 
  -4   4   1      889.94      728.75     12.94 o 
  -3   4   1      159.70      167.17      9.23 o 
  -2   4   1     5925.25     5932.51     28.92 o 
  -1   4   1       21.97       24.19      7.85 o 
   0   4   1       14.72        8.91      9.59 o 
   1   4   1       93.52       97.77     10.54 o 
   3   4   1      220.12      215.56     15.05 o 
   4   4   1     2187.84     2304.43     28.81 o 
   5   4   1       20.67       19.85      8.02 o 
   6   4   1     2116.10     2078.81     33.77 o 
   7   4   1       29.20       26.64      7.92 o 
   8   4   1     1588.75     1616.91     68.04 o 
   9   4   1        7.21        8.43      9.09 o 
  10   4   1       27.62       17.65     11.84 o 
  11   4   1       67.63       66.23     11.40 o 
  12   4   1     1274.25     1331.61     15.28 o 
  13   4   1        1.26       -2.68     13.11 o 
 -13   5   1      162.14      164.70     20.86 o 
 -12   5   1        1.24        4.84      8.99 o 
 -11   5   1      471.03      498.50     10.46 o 
 -10   5   1       35.69       27.81      8.87 o 
  -9   5   1      135.47      128.40      9.62 o 
  -8   5   1      259.00      265.81     10.16 o 
  -7   5   1     4477.70     4672.92    119.17 o 
  -6   5   1        3.71       10.08      7.55 o 
  -5   5   1     1753.42     1742.44     12.76 o 
  -4   5   1       13.44       13.14      7.86 o 
  -3   5   1       72.56      117.85     10.91 o 
  -2   5   1      112.21      124.95      7.62 o 
  -1   5   1     9903.42    10227.70     37.65 o 
   0   5   1        0.13        1.72      8.48 o 
   1   5   1      352.58      374.84     13.22 o 
   2   5   1       40.09       38.17     12.63 o 
   3   5   1    11788.94    12778.97     66.05 o 
   4   5   1      170.02      162.39     13.19 o 
   5   5   1       54.39       93.73     11.79 o 
   6   5   1       22.16       13.70     10.86 o 
   7   5   1      418.49      440.37     16.25 o 
   8   5   1        2.64        0.96      8.41 o 
   9   5   1     1376.06     1463.23     16.63 o 
  10   5   1       13.21       11.96      9.71 o 
  11   5   1      118.92      132.21     11.66 o 
  12   5   1        0.08        3.43     10.75 o 
  13   5   1      162.65      191.78     13.77 o 
 -12   6   1        5.13        3.07     21.40 o 
 -11   6   1        2.71       -6.08      8.66 o 
 -10   6   1      136.73      148.27     20.02 o 
  -9   6   1       25.54       41.38     18.90 o 
  -8   6   1      481.66      543.30     11.21 o 
  -7   6   1      199.02      194.88     17.64 o 
  -6   6   1     2706.72     2891.99     16.91 o 
  -5   6   1      253.00      247.51     10.74 o 
  -4   6   1     2240.66     2127.92     14.53 o 
  -3   6   1        9.48       11.08      7.88 o 
  -2   6   1     3810.42     3898.98     90.51 o 
  -1   6   1      356.70      362.00     10.24 o 
   0   6   1     6205.36     6206.19     79.46 o 
   1   6   1      378.25      380.60     22.40 o 
   2   6   1      244.85      236.56     13.75 o 
   3   6   1        3.95        7.14     13.93 o 
   4   6   1     2678.63     2817.79    145.14 o 
   5   6   1        7.54        7.81     10.73 o 
   6   6   1     1206.11     1208.46     20.21 o 
   7   6   1       70.82       80.36     13.43 o 
   8   6   1        5.09        9.11      9.30 o 
   9   6   1       15.16       16.02      9.91 o 
  10   6   1      238.24      234.89     12.27 o 
  11   6   1        0.82       -0.53      9.57 o 
  12   6   1       12.06        7.71     13.37 o 
  13   6   1        0.19       -8.52     18.59 o 
 -12   7   1        0.84      -16.57     16.57 o 
 -11   7   1       23.37       13.49     11.18 o 
 -10   7   1       21.06       29.94      9.96 o 
  -9   7   1      404.74      451.75      9.68 o 
  -8   7   1        4.26        1.93      7.33 o 
  -7   7   1     1232.21     1278.11     13.15 o 
  -6   7   1       66.67       70.46      7.98 o 
  -5   7   1     2282.12     2283.94     14.16 o 
  -4   7   1      168.14      154.70      8.20 o 
  -3   7   1     2270.74     2141.38     15.27 o 
  -2   7   1        3.57       -4.03      7.73 o 
  -1   7   1      319.39      336.57     18.86 o 
   0   7   1        0.15        3.27      6.30 o 
   1   7   1      927.41      823.77     26.18 o 
   2   7   1       99.27       99.88     12.13 o 
   3   7   1     2238.02     2277.67     25.89 o 
   4   7   1      142.93      131.94      8.58 o 
   5   7   1      206.30      224.58     10.77 o 
   6   7   1       58.84       50.98     13.55 o 
   7   7   1      849.02      829.63     18.18 o 
   8   7   1       17.70       29.07     15.16 o 
   9   7   1       56.72       64.43      9.21 o 
  10   7   1       98.98       98.64     10.35 o 
  11   7   1      355.91      377.04     13.87 o 
  12   7   1        9.78       14.10     13.54 o 
 -11   8   1       10.54       23.05     10.07 o 
 -10   8   1      347.87      349.30     42.95 o 
  -9   8   1       19.54       14.73      7.82 o 
  -8   8   1      501.04      542.90     10.71 o 
  -7   8   1       20.25       29.69     22.00 o 
  -6   8   1     2665.20     2629.38     41.17 o 
  -5   8   1      358.06      351.41     11.13 o 
  -4   8   1       17.22       21.48      7.71 o 
  -3   8   1       13.53        9.82      6.70 o 
  -2   8   1     2583.83     2518.02     63.65 o 
  -1   8   1      206.20      217.49      8.86 o 
   0   8   1      425.46      461.49      9.13 o 
   1   8   1       13.91       17.33      6.50 o 
   2   8   1       40.79       41.65     11.20 o 
   3   8   1       59.23       60.12     13.94 o 
   4   8   1      166.43      161.18     10.42 o 
   5   8   1      286.62      285.06     10.74 o 
   6   8   1       82.65       97.67      9.62 o 
   7   8   1       44.55       45.39      9.31 o 
   8   8   1     2252.30     2227.80     24.41 o 
   9   8   1       30.09       17.69     15.43 o 
  10   8   1      460.58      437.68     15.75 o 
  11   8   1       24.75       24.21     13.59 o 
 -10   9   1       21.31        3.58     20.83 o 
  -9   9   1      215.53      235.04     13.92 o 
  -8   9   1        0.77       12.63     11.07 o 
  -7   9   1      110.53       98.24     11.09 o 
  -6   9   1        3.65       11.53      7.29 o 
  -5   9   1     1530.84     1470.24     15.17 o 
  -4   9   1       73.80       78.58     12.22 o 
  -3   9   1       11.21       16.63      6.67 o 
  -2   9   1       30.93       39.25      9.66 o 
  -1   9   1      962.83     1013.05     13.08 o 
   0   9   1        0.02       -2.15      9.44 o 
   1   9   1      561.54      577.06     16.89 o 
   2   9   1       39.99       33.10     13.78 o 
   3   9   1      114.51      102.92     14.12 o 
   4   9   1        4.07       -0.30      9.27 o 
   5   9   1     4732.49     4796.79     24.04 o 
   6   9   1        0.16        7.98      9.75 o 
   7   9   1     1261.89     1274.01     15.69 o 
   8   9   1       23.03       26.55     12.03 o 
   9   9   1      441.82      469.28     12.70 o 
  10   9   1       69.55       59.09     12.37 o 
  11   9   1       13.39       10.29     12.18 o 
 -10  10   1      297.24      270.91     14.21 o 
  -9  10   1        1.23        1.18      8.55 o 
  -8  10   1        9.78        7.29     10.72 o 
  -7  10   1        8.59        0.42      8.76 o 
  -6  10   1       20.12       16.89      8.72 o 
  -5  10   1       15.59       15.47      8.71 o 
  -4  10   1     1333.07     1351.08     16.65 o 
  -3  10   1        1.67       -2.12      8.88 o 
  -2  10   1       36.08       30.76      9.11 o 
  -1  10   1       10.51       20.63      9.10 o 
   0  10   1     1948.12     2054.98     30.48 o 
   1  10   1       51.39       42.22     13.31 o 
   2  10   1     1367.13     1405.91     20.61 o 
   3  10   1      115.77      110.48     13.62 o 
   4  10   1       18.65       11.64      9.03 o 
   5  10   1        0.24        7.22      8.58 o 
   6  10   1      896.29      896.38     14.29 o 
   7  10   1       44.50       49.18     10.88 o 
   8  10   1       89.97       99.97     10.97 o 
   9  10   1        2.76        5.76     13.74 o 
  10  10   1      166.27      165.28     12.86 o 
  -8  11   1        0.98        6.68     10.65 o 
  -7  11   1      134.80      145.98     12.49 o 
  -6  11   1       65.80       57.95     11.58 o 
  -5  11   1        2.01       12.07     10.79 o 
  -4  11   1       37.41       36.08     11.07 o 
  -3  11   1     1352.43     1399.05     12.65 o 
  -2  11   1        0.01       -3.33      7.28 o 
  -1  11   1       83.56       91.09      9.26 o 
   0  11   1        5.79       -7.41      7.47 o 
   1  11   1     2822.42     2746.59     25.58 o 
   2  11   1       27.30       31.74     12.64 o 
   3  11   1       68.04       66.79     15.66 o 
   4  11   1        0.88       -2.89     10.80 o 
   5  11   1       32.07       45.32     10.70 o 
   6  11   1       18.24       29.56     11.77 o 
   7  11   1     1095.59     1033.85     15.09 o 
   8  11   1       50.12       54.14     12.96 o 
   9  11   1       18.52       16.50     13.56 o 
  -7  12   1       18.42       -1.72     10.88 o 
  -6  12   1      235.10      231.52     11.44 o 
  -5  12   1        2.52        5.72     10.35 o 
  -4  12   1        2.01        4.05      7.67 o 
  -3  12   1       40.30       27.83      9.07 o 
  -2  12   1      988.58     1026.73     14.24 o 
  -1  12   1      228.58      217.28     13.46 o 
   0  12   1      546.98      549.43     18.55 o 
   1  12   1       35.91       32.96     15.33 o 
   2  12   1      349.15      345.85     17.19 o 
   3  12   1       14.16        6.91     15.22 o 
   4  12   1      271.57      280.74     13.83 o 
   5  12   1        4.32        8.96     11.58 o 
   6  12   1       31.75       28.69     12.67 o 
   7  12   1        7.83        6.66     12.26 o 
  -5  13   1      646.77      636.56     14.99 o 
  -4  13   1       20.30       -2.64     13.35 o 
  -3  13   1       24.97       25.50     13.16 o 
  -2  13   1        1.27      -13.34     13.34 o 
  -1  13   1      538.22      544.70     15.31 o 
   0  13   1       40.54       31.40     17.15 o 
   1  13   1      616.11      631.43     21.67 o 
   2  13   1       10.59       -3.64     18.58 o 
   3  13   1      108.57       84.76     19.35 o 
   4  13   1        3.06       -4.80     14.24 o 
   5  13   1       68.03       54.45     12.69 o 
   0  14   1       46.01       25.74     18.49 o 
   1  14   1       14.81       12.66     18.69 o 
  -4 -12   2      511.72      479.04     21.88 o 
  -3 -12   2        3.86       20.10     18.79 o 
  -2 -12   2       31.13       10.81     18.83 o 
  -1 -12   2        0.21       -6.50     18.83 o 
   0 -12   2      516.06      496.22     21.40 o 
   1 -12   2        8.83        2.46     18.79 o 
   2 -12   2       82.02       87.50     13.61 o 
   3 -12   2        8.89        5.80     13.75 o 
   4 -12   2      932.41      832.70     19.24 o 
  -6 -11   2        1.24        0.54     13.37 o 
  -5 -11   2      588.42      576.26     13.22 o 
  -4 -11   2       45.33       28.79     16.47 o 
  -3 -11   2      628.45      620.93     14.62 o 
  -2 -11   2      168.99      151.88     16.52 o 
  -1 -11   2       29.86       19.23     15.32 o 
   0 -11   2       51.76       56.79     15.76 o 
   1 -11   2      784.95      788.65     18.96 o 
   2 -11   2      110.28      110.14     11.44 o 
   3 -11   2      813.64      805.43     25.37 o 
   4 -11   2        2.80       11.48     10.63 o 
   5 -11   2       10.58       20.99     12.94 o 
   6 -11   2        8.49       -5.16     13.40 o 
  -8 -10   2      103.31      105.35     13.64 o 
  -7 -10   2       11.82       16.81     13.12 o 
  -6 -10   2      703.24      667.59     17.56 o 
  -5 -10   2      101.20       86.04     16.88 o 
  -4 -10   2      163.12      147.64      9.62 o 
  -3 -10   2       64.88       58.52     15.83 o 
  -2 -10   2     1061.71     1099.33     16.61 o 
  -1 -10   2      110.91      138.24     16.07 o 
   0 -10   2      510.65      543.02     18.07 o 
   1 -10   2        1.61        1.95      7.79 o 
   2 -10   2       53.51       60.58     15.03 o 
   3 -10   2        1.29       -1.62     10.92 o 
   4 -10   2       47.97       50.02      9.09 o 
   5 -10   2        5.26        1.09     10.87 o 
   6 -10   2        6.50        7.35     10.73 o 
   7 -10   2        1.26       -3.38     10.82 o 
   8 -10   2     1186.91     1039.73     41.19 o 
  -9  -9   2      549.57      561.22     24.93 o 
  -8  -9   2        0.78      -11.93     14.02 o 
  -7  -9   2      186.25      148.94     14.91 o 
  -6  -9   2       21.53       23.91      9.14 o 
  -5  -9   2     1682.53     1699.79     27.13 o 
  -4  -9   2      135.10      126.34      7.94 o 
  -3  -9   2      439.01      438.87     15.01 o 
  -2  -9   2      177.01      174.77     13.84 o 
  -1  -9   2       87.33       86.97     13.22 o 
   0  -9   2      147.41      139.12      9.96 o 
   1  -9   2      896.87      912.11     34.83 o 
   2  -9   2       40.07       49.91      6.72 o 
   3  -9   2      247.97      233.06     18.85 o 
   4  -9   2        4.66       -1.45     10.88 o 
   5  -9   2     1359.55     1393.52     13.23 o 
   6  -9   2       47.52       46.77      8.91 o 
   7  -9   2      503.94      504.73     33.10 o 
   8  -9   2        0.17        4.60     12.56 o 
   9  -9   2      426.45      394.99     10.85 o 
 -10  -8   2      122.09      118.80     15.66 o 
  -9  -8   2       33.03       49.76     20.14 o 
  -8  -8   2     1943.04     2011.79     47.64 o 
  -7  -8   2        9.67        3.96     16.15 o 
  -6  -8   2      220.42      221.40      9.80 o 
  -5  -8   2      161.46      162.59      7.07 o 
  -4  -8   2      436.92      421.19     20.67 o 
  -3  -8   2      277.97      294.96     14.72 o 
  -2  -8   2       63.88       60.37     13.25 o 
  -1  -8   2        0.37       -3.87     13.29 o 
   0  -8   2        7.52       17.23     13.18 o 
   1  -8   2       36.23       41.55     10.23 o 
   2  -8   2     6346.11     6753.16     75.42 o 
   3  -8   2      141.16      153.32      9.64 o 
   4  -8   2      198.09      192.27     12.27 o 
   5  -8   2       28.64       21.96      6.37 o 
   6  -8   2      623.31      618.52      9.65 o 
   7  -8   2        0.73       -3.52     10.75 o 
   8  -8   2      940.46      944.84     12.01 o 
   9  -8   2        0.05        3.45      8.82 o 
  10  -8   2      196.28      160.29     28.15 o 
 -11  -7   2      880.27      846.69     53.34 o 
 -10  -7   2        4.03        0.28     11.08 o 
  -9  -7   2       28.56       30.58      9.96 o 
  -8  -7   2       55.17       59.21     15.46 o 
  -7  -7   2      219.39      238.19     13.74 o 
  -6  -7   2       80.01       82.01      7.83 o 
  -5  -7   2     1136.64     1166.79     53.57 o 
  -4  -7   2       23.11       33.30      9.53 o 
  -3  -7   2      585.55      608.06     16.83 o 
  -2  -7   2      317.62      305.51     15.30 o 
  -1  -7   2     2026.32     2021.27     22.10 o 
   0  -7   2       79.24       83.74      8.08 o 
   1  -7   2     2259.75     2325.22     73.84 o 
   2  -7   2       48.35       45.49      8.01 o 
   3  -7   2     1797.48     1864.30     23.04 o 
   4  -7   2      220.63      221.18      9.99 o 
   5  -7   2       10.16        9.33      9.06 o 
   6  -7   2       21.95       29.87      7.27 o 
   7  -7   2     1236.46     1266.54     46.60 o 
   8  -7   2        0.56        3.92     10.70 o 
   9  -7   2      381.23      380.29     18.02 o 
  10  -7   2       21.91       20.12      9.22 o 
  11  -7   2        6.81        1.36     10.27 o 
 -12  -6   2      331.24      318.22     31.97 o 
 -11  -6   2      213.36      194.34     13.27 o 
 -10  -6   2        3.17        5.53      9.74 o 
  -9  -6   2       28.21       18.53      9.83 o 
  -8  -6   2       20.59       16.66      9.07 o 
  -7  -6   2       45.84       58.52     12.79 o 
  -6  -6   2     2615.72     2807.61     24.36 o 
  -5  -6   2      246.37      297.60     21.25 o 
  -4  -6   2      958.58      974.22     39.00 o 
  -3  -6   2       32.35       30.95      8.00 o 
  -2  -6   2     1515.14     1318.73     18.58 o 
  -1  -6   2        0.94        3.24     10.95 o 
   0  -6   2     1613.21     1638.78     89.90 o 
   1  -6   2       29.33       28.39      7.85 o 
   2  -6   2      664.58      666.17      8.79 o 
   3  -6   2      197.85      192.57      7.23 o 
   4  -6   2     2082.34     2213.29     33.77 o 
   5  -6   2      159.57      160.51      7.38 o 
   6  -6   2      215.23      226.96      9.91 o 
   7  -6   2       13.90       18.30      9.02 o 
   8  -6   2      293.43      274.81      7.39 o 
   9  -6   2       11.94       18.01      8.71 o 
  10  -6   2      528.15      571.40     23.55 o 
  11  -6   2        5.86       13.08      8.50 o 
  12  -6   2       17.11       17.40      9.72 o 
 -12  -5   2        0.27       -7.44     12.20 o 
 -11  -5   2      127.57      137.73     11.58 o 
 -10  -5   2        3.41        6.87      9.77 o 
  -9  -5   2      220.53      213.47      8.35 o 
  -8  -5   2       76.15       73.74      9.42 o 
  -7  -5   2     2639.33     2717.30     22.23 o 
  -6  -5   2      132.19      128.69     14.24 o 
  -5  -5   2     4102.12     4084.27     26.74 o 
  -4  -5   2      231.87      212.93      9.69 o 
  -3  -5   2       32.90       11.20     11.23 o 
  -2  -5   2        0.09        0.92      7.93 o 
  -1  -5   2     1734.09     1779.47     21.09 o 
   0  -5   2      149.54      158.69     13.84 o 
   1  -5   2     5440.06     5423.06     50.33 o 
   2  -5   2       10.63        6.36      7.87 o 
   3  -5   2        2.72        3.08      6.19 o 
   4  -5   2      115.08      116.62      6.82 o 
   5  -5   2      589.85      519.30     17.62 o 
   6  -5   2        5.90        1.41      6.60 o 
   7  -5   2       81.20       89.86      8.28 o 
   8  -5   2       20.57       28.09      8.90 o 
   9  -5   2       23.15       23.57      7.02 o 
  10  -5   2       30.72       11.65     19.89 o 
  11  -5   2      600.16      651.53     47.94 o 
  12  -5   2       43.04       33.43     12.07 o 
 -13  -4   2       45.06       43.91     12.48 o 
 -12  -4   2      535.55      508.31     24.08 o 
 -11  -4   2       41.72       43.67     10.02 o 
 -10  -4   2      310.16      307.23     10.31 o 
  -9  -4   2        3.80        9.94      8.99 o 
  -8  -4   2     1691.10     1708.82     14.64 o 
  -7  -4   2      461.71      483.84     13.13 o 
  -6  -4   2      874.72      864.82     15.92 o 
  -5  -4   2       49.45       50.64     11.10 o 
  -4  -4   2     1608.88     1558.82     18.19 o 
  -3  -4   2       29.91       25.39      8.35 o 
  -2  -4   2      176.56      140.57     13.06 o 
  -1  -4   2      176.31      188.29     13.23 o 
   0  -4   2      300.47      317.65      8.83 o 
   1  -4   2       29.16       35.35      6.92 o 
   2  -4   2     2017.55     1799.11     13.89 o 
   3  -4   2       18.81       16.03      6.54 o 
   4  -4   2     1647.64     1667.48     18.24 o 
   5  -4   2       42.07       37.63      6.72 o 
   6  -4   2      208.95      196.87     13.33 o 
   7  -4   2        0.01        8.38      9.52 o 
   8  -4   2      498.74      511.67      9.52 o 
   9  -4   2        0.00       -7.66      9.06 o 
  10  -4   2       86.35       81.30      8.91 o 
  11  -4   2       56.56       59.38      9.97 o 
  12  -4   2     1693.69     1595.83     64.97 o 
  13  -4   2       37.65       20.13     12.24 o 
 -13  -3   2      270.06      278.00     16.59 o 
 -12  -3   2      106.23       94.45     12.25 o 
 -11  -3   2     1312.92     1342.98     23.41 o 
 -10  -3   2        4.44        5.90      8.92 o 
  -9  -3   2        6.09       12.12     10.14 o 
  -8  -3   2        9.43        7.61      6.70 o 
  -7  -3   2     3765.82     3713.98     44.30 o 
  -6  -3   2        0.28        6.19      6.29 o 
  -5  -3   2     5745.45     5868.66     34.47 o 
  -4  -3   2      132.65      126.29      9.57 o 
  -3  -3   2      901.14     1008.13     18.24 o 
  -1  -3   2     3307.32     3252.73     29.86 o 
   0  -3   2       94.88       96.13      7.08 o 
   1  -3   2      115.03      112.34      7.97 o 
   2  -3   2      485.75      458.29     10.21 o 
   3  -3   2    11252.65    12259.90    114.50 o 
   4  -3   2       36.39       33.60      8.16 o 
   5  -3   2      464.42      381.20     19.50 o 
   6  -3   2       30.77       35.12      7.80 o 
   7  -3   2      140.28      140.23      6.07 o 
   8  -3   2        2.55       -0.13      9.32 o 
   9  -3   2     2509.93     2688.62    109.11 o 
  10  -3   2        0.06       -1.13      8.95 o 
  11  -3   2      208.94      199.59     10.69 o 
  12  -3   2        8.28       16.38     10.67 o 
  13  -3   2      551.14      541.34     15.76 o 
 -13  -2   2       19.10       22.55     10.32 o 
 -12  -2   2        8.09       -0.84      8.16 o 
 -11  -2   2       20.23       16.16      8.24 o 
 -10  -2   2     1966.45     2038.99     25.95 o 
  -9  -2   2        4.72        7.01      9.25 o 
  -8  -2   2       22.65       27.11      8.39 o 
  -7  -2   2       22.18       15.17      7.63 o 
  -6  -2   2      123.38       84.91      9.54 o 
  -5  -2   2       61.37       54.93      8.45 o 
  -4  -2   2     3089.85     2962.23     26.81 o 
  -3  -2   2      185.44      176.11     10.41 o 
  -1  -2   2      211.96      212.88     12.69 o 
   0  -2   2    12453.33    13485.57    714.48 o 
   1  -2   2      356.25      310.89     10.32 o 
   2  -2   2      199.75      174.60     10.14 o 
   3  -2   2      407.15      441.25     10.91 o 
   4  -2   2     8347.33     8905.97    120.66 o 
   5  -2   2      346.21      351.46      8.63 o 
   6  -2   2     4384.72     4305.25    109.73 o 
   7  -2   2        3.48        6.10      6.19 o 
   8  -2   2      831.50      887.88     12.88 o 
   9  -2   2       21.36       19.47      9.45 o 
  10  -2   2     1887.87     1982.50     45.80 o 
  11  -2   2      113.18      103.77      8.61 o 
  12  -2   2      299.11      248.37      9.95 o 
  13  -2   2        2.10       -2.44     13.28 o 
 -14  -1   2      111.32       25.39     68.48 o 
 -13  -1   2     1781.44     1827.43     48.86 o 
 -12  -1   2       55.13       42.33      8.45 o 
 -11  -1   2        5.62       19.79      9.36 o 
 -10  -1   2      127.63      148.90      9.71 o 
  -9  -1   2      689.30      683.63     11.73 o 
  -8  -1   2       55.41       54.43      8.66 o 
  -7  -1   2      154.63      166.71      7.62 o 
  -6  -1   2      242.60      261.37      9.22 o 
  -5  -1   2     3412.94     3446.39     23.75 o 
  -4  -1   2        0.60       -0.51      8.44 o 
  -3  -1   2     6935.40     6647.92     74.44 o 
  -2  -1   2      110.20       89.55     11.57 o 
   0  -1   2       15.61       12.12     11.67 o 
   2  -1   2       30.83       33.34      8.73 o 
   4  -1   2       92.87       92.07      9.04 o 
   5  -1   2     3806.66     3927.72     20.69 o 
   6  -1   2      211.28      225.07     10.53 o 
   7  -1   2     2792.63     2834.47    143.66 o 
   8  -1   2        4.66        3.95      6.28 o 
   9  -1   2      249.43      239.34     10.07 o 
  10  -1   2       35.66       47.52      9.27 o 
  11  -1   2      331.24      344.28     10.59 o 
  12  -1   2       33.92       31.01      8.66 o 
  13  -1   2       14.25       15.77     12.10 o 
  14  -1   2       17.69       11.24     13.39 o 
 -14   0   2       91.80       82.31     11.12 o 
 -13   0   2       32.85       30.64     11.64 o 
 -12   0   2      324.56      349.59     11.33 o 
 -11   0   2       30.03       24.86      8.71 o 
 -10   0   2       89.70      104.91      9.50 o 
  -9   0   2        0.66        3.27      8.31 o 
  -8   0   2     1012.16      995.42     35.09 o 
  -7   0   2        6.44        1.24      7.82 o 
  -6   0   2     1279.45     1222.03     14.66 o 
  -5   0   2       74.13       70.83      8.93 o 
  -4   0   2      617.26      522.75     12.91 o 
  -3   0   2       11.87        9.73      9.91 o 
  -1   0   2      179.29      157.96      9.63 o 
   1   0   2      428.33      386.98     14.82 o 
   3   0   2      176.63      169.77      8.74 o 
   4   0   2      856.77      762.16     19.22 o 
   5   0   2       56.99       51.19      8.38 o 
   6   0   2     1827.79     1978.92     54.90 o 
   7   0   2       31.86       34.10      8.55 o 
   8   0   2     3099.05     3075.38     86.16 o 
   9   0   2       94.00      103.19     10.05 o 
  10   0   2       63.78       69.42     10.09 o 
  11   0   2       18.15       12.51      8.71 o 
  12   0   2        3.70        1.93      8.87 o 
  13   0   2       12.11        6.88      8.44 o 
  14   0   2      726.68      721.11     25.15 o 
 -14   1   2        3.54        0.18     11.98 o 
 -13   1   2       82.16       72.74      8.10 o 
 -12   1   2       36.20       45.32      8.90 o 
 -11   1   2     1190.58     1200.42     13.47 o 
 -10   1   2      374.91      392.68      9.28 o 
  -9   1   2      390.63      406.73     31.46 o 
  -8   1   2       55.25       46.17      6.68 o 
  -7   1   2       72.13       63.90      8.10 o 
  -6   1   2        0.14       -1.02      7.88 o 
  -5   1   2     8399.52     8748.68    262.27 o 
  -4   1   2       24.03       22.35      7.29 o 
  -3   1   2      332.76      315.00     10.90 o 
  -2   1   2     1157.20      989.51     16.02 o 
  -1   1   2     6558.23     6087.49     41.40 o 
   0   1   2       62.68       50.79      9.89 o 
   1   1   2     2385.39     1989.86     32.27 o 
   2   1   2      736.37      659.33     23.59 o 
   3   1   2     1919.34     1938.82     22.36 o 
   4   1   2        0.06        0.08      7.12 o 
   5   1   2     2361.34     2162.43     32.54 o 
   6   1   2      198.34      202.62     10.96 o 
   7   1   2       11.72       14.37      8.49 o 
   8   1   2       45.67       43.02      7.79 o 
   9   1   2     3111.58     3206.63     77.72 o 
  10   1   2      197.96      198.30      9.69 o 
  11   1   2      172.37      187.86      9.54 o 
  12   1   2       27.31       32.84     17.00 o 
  13   1   2       88.07       79.50      9.22 o 
  14   1   2       43.60       62.04     17.71 o 
 -14   2   2      286.51      258.99     14.02 o 
 -13   2   2       32.14       10.36     12.20 o 
 -12   2   2      294.26      296.92     25.23 o 
 -11   2   2      257.28      255.41     10.79 o 
 -10   2   2      527.19      517.19      9.95 o 
  -9   2   2      242.69      241.83      9.73 o 
  -8   2   2     1016.17     1019.15     11.21 o 
  -7   2   2      142.08      143.12      7.38 o 
  -6   2   2      605.61      584.34     15.86 o 
  -5   2   2      200.46      192.10      7.34 o 
  -4   2   2     5394.59     5409.94     80.09 o 
  -3   2   2      115.70      104.11      8.86 o 
  -2   2   2      217.05      204.17     12.27 o 
  -1   2   2      168.10      137.05     10.40 o 
   0   2   2     3034.15     2782.69     45.26 o 
   1   2   2      184.41      153.97     18.28 o 
   3   2   2       26.44       26.23     10.07 o 
   4   2   2     3473.51     3609.38     50.53 o 
   5   2   2        6.60       10.04      8.04 o 
   6   2   2     2305.70     2213.08     57.60 o 
   7   2   2      137.99      140.53      8.45 o 
   8   2   2      877.91      881.94     17.27 o 
   9   2   2      178.99      186.25      8.78 o 
  10   2   2     1990.60     2076.11     15.85 o 
  11   2   2       26.41       18.93     14.60 o 
  12   2   2      294.73      280.77     24.84 o 
  13   2   2        0.03       -5.23      8.89 o 
  14   2   2       65.78       74.56     14.18 o 
 -13   3   2      200.60      199.20     10.70 o 
 -12   3   2      132.54      121.86      8.85 o 
 -11   3   2      687.52      679.00     10.40 o 
 -10   3   2      198.59      224.58     15.70 o 
  -9   3   2      169.68      181.40     11.07 o 
  -8   3   2        0.28       -4.14      8.92 o 
  -7   3   2     3763.10     3762.78     74.11 o 
  -6   3   2      332.89      360.91      9.77 o 
  -5   3   2       40.82       66.92     10.15 o 
  -4   3   2      167.82      174.10      9.24 o 
  -3   3   2      300.70      258.14     10.52 o 
  -2   3   2       23.77       19.17      9.91 o 
  -1   3   2      205.53      181.81     12.27 o 
   0   3   2       62.11       56.43     11.93 o 
   2   3   2       28.33       22.98     18.67 o 
   3   3   2       62.49       37.11     10.48 o 
   4   3   2      477.21      500.77     15.20 o 
   5   3   2       98.88       93.77     10.43 o 
   6   3   2      274.35      297.23     11.95 o 
   7   3   2     6235.28     6547.63    259.96 o 
   8   3   2      201.74      194.71     15.06 o 
   9   3   2      764.41      793.81     42.77 o 
  10   3   2       28.45       31.77      9.10 o 
  11   3   2      580.55      598.88     19.98 o 
  12   3   2      106.57      113.16     11.12 o 
  13   3   2      201.25      197.96     14.79 o 
  14   3   2        2.04       -0.39     13.76 o 
 -13   4   2       52.89       48.26     10.28 o 
 -12   4   2      798.68      807.06     11.97 o 
 -11   4   2      416.28      414.78     10.09 o 
 -10   4   2      885.97      885.21     30.48 o 
  -9   4   2       30.28       30.93      6.74 o 
  -8   4   2      148.96      182.02     11.56 o 
  -7   4   2      130.35      132.78      8.25 o 
  -6   4   2     1914.60     1816.32     70.41 o 
  -5   4   2       47.99       44.71      6.77 o 
  -4   4   2      418.49      441.77     15.89 o 
  -3   4   2       43.22       43.82      8.48 o 
  -2   4   2       10.47        6.57      7.24 o 
  -1   4   2       15.38       18.92      9.54 o 
   0   4   2      745.60      635.75     15.73 o 
   1   4   2      104.06      105.31     13.30 o 
   2   4   2     3840.94     3796.79     81.46 o 
   3   4   2      117.82      115.77     16.75 o 
   4   4   2     1731.64     1477.28     37.14 o 
   5   4   2       50.19       58.31      8.32 o 
   6   4   2       80.07       81.57      9.28 o 
   7   4   2       36.78       40.03      8.71 o 
   8   4   2     2786.34     2874.48     41.34 o 
   9   4   2       60.62       64.92     11.44 o 
  10   4   2       97.33       95.25      9.33 o 
  11   4   2       17.26       26.48     10.96 o 
  12   4   2      374.04      389.43     15.71 o 
  13   4   2       22.82       37.72     13.03 o 
 -13   5   2       23.25       42.96     18.09 o 
 -12   5   2       12.01       -4.10     11.14 o 
 -11   5   2      464.43      509.57     11.86 o 
 -10   5   2       35.34       44.24     10.17 o 
  -9   5   2       45.49       47.61      6.77 o 
  -8   5   2        6.05        2.92     11.59 o 
  -7   5   2      466.22      484.84      9.31 o 
  -6   5   2        0.11       -1.98      7.59 o 
  -5   5   2     1542.56     1547.14     13.13 o 
  -4   5   2       10.27       10.33      6.46 o 
  -3   5   2      578.59      671.84     14.09 o 
  -2   5   2       91.80       99.00      8.93 o 
  -1   5   2     4938.27     4775.40     84.83 o 
   0   5   2       11.64       13.46      8.81 o 
   2   5   2      254.77      249.41     15.99 o 
   3   5   2     1771.73     1912.28     93.29 o 
   4   5   2        0.24        5.21     11.18 o 
   5   5   2     1853.41     1784.91     25.61 o 
   6   5   2        9.68        3.24      7.69 o 
   7   5   2      115.98      110.72      9.17 o 
   8   5   2       12.40       12.52      9.50 o 
   9   5   2      397.91      412.06     12.69 o 
  10   5   2       19.75       21.73     10.53 o 
  11   5   2      371.91      385.75     17.74 o 
  12   5   2        0.41        5.78     10.71 o 
  13   5   2       21.67       38.36     13.16 o 
 -13   6   2       66.45       47.13     12.51 o 
 -12   6   2       77.37       83.91     12.52 o 
 -11   6   2       64.70       55.42     16.87 o 
 -10   6   2       48.46       54.36      8.40 o 
  -9   6   2       50.16       47.18     10.94 o 
  -8   6   2     1070.47     1082.84     57.53 o 
  -7   6   2        0.20        3.25      8.45 o 
  -6   6   2       21.14       20.56      6.29 o 
  -5   6   2       26.37       20.17      7.73 o 
  -4   6   2     4499.74     4331.88     24.88 o 
  -3   6   2       11.90        8.84      6.38 o 
  -2   6   2      440.04      393.08     12.13 o 
  -1   6   2      689.25      715.06     12.47 o 
   0   6   2      558.33      592.59     21.71 o 
   1   6   2      255.03      271.40     10.72 o 
   2   6   2     2743.14     2643.10     33.57 o 
   3   6   2       54.95       51.34     10.29 o 
   4   6   2       41.51       26.36      8.94 o 
   5   6   2       95.60       82.71     11.78 o 
   6   6   2      198.72      178.30     14.40 o 
   7   6   2      290.26      309.13     15.48 o 
   8   6   2      298.55      326.69     11.35 o 
   9   6   2        4.82        2.64      9.70 o 
  10   6   2        3.50        4.06     11.56 o 
  11   6   2      197.49      190.17     13.74 o 
  12   6   2      518.24      530.06     16.30 o 
  13   6   2       15.85       28.93     13.25 o 
 -12   7   2        6.07        3.41     10.50 o 
 -11   7   2       59.36       40.59     11.24 o 
 -10   7   2        0.73       -7.88      8.32 o 
  -9   7   2       45.87       40.29      8.08 o 
  -8   7   2       68.13       68.89      9.60 o 
  -7   7   2     5435.07     5833.49    296.39 o 
  -6   7   2      205.16      196.35     14.97 o 
  -5   7   2     1353.23     1350.63     16.07 o 
  -4   7   2      225.10      211.36      8.59 o 
  -3   7   2      597.48      519.01     10.04 o 
  -2   7   2       29.75       36.98      6.45 o 
  -1   7   2     1203.95     1163.82     25.58 o 
   0   7   2       41.80       41.36      8.26 o 
   1   7   2      677.06      748.50     13.40 o 
   2   7   2        1.57        3.60     13.56 o 
   3   7   2     5089.18     5517.31     41.82 o 
   4   7   2      270.82      264.85      9.92 o 
   5   7   2       24.96       23.52      7.80 o 
   6   7   2       93.92       84.95     16.67 o 
   7   7   2      145.48      139.36     14.02 o 
   8   7   2      177.46      192.44     13.82 o 
   9   7   2      565.10      576.67     14.22 o 
  10   7   2        1.47        7.83     10.71 o 
  11   7   2      127.67      133.09     14.16 o 
  12   7   2        0.16        3.19     15.65 o 
 -11   8   2        2.27       10.66      8.53 o 
 -10   8   2      805.87      822.06     13.60 o 
  -9   8   2        0.06       -2.69      8.24 o 
  -8   8   2       30.57       28.05     18.32 o 
  -7   8   2        5.73       11.10      8.79 o 
  -6   8   2     2382.15     2483.88     26.85 o 
  -5   8   2       97.76       92.69      9.79 o 
  -4   8   2      215.66      212.32      8.71 o 
  -3   8   2        1.71        6.64      6.13 o 
  -2   8   2       12.22       23.29      7.67 o 
  -1   8   2       29.60       40.17      7.88 o 
   0   8   2     1986.91     2010.48     16.56 o 
   1   8   2       19.63       24.38      7.86 o 
   2   8   2       27.74       35.43     11.03 o 
   3   8   2      154.95      159.85     14.56 o 
   4   8   2     5834.88     6175.46     55.55 o 
   5   8   2      244.73      240.40     10.90 o 
   6   8   2        2.81        2.29      9.20 o 
   7   8   2        5.58        1.32      8.98 o 
   8   8   2      335.78      375.02     17.69 o 
   9   8   2       53.07       43.61     15.39 o 
  10   8   2     1167.43     1232.58     22.47 o 
  11   8   2       53.00       50.87     13.69 o 
  12   8   2       35.21       22.30     13.43 o 
 -11   9   2       12.04       10.61      9.61 o 
 -10   9   2        1.77        2.45     12.05 o 
  -9   9   2      794.51      823.78     12.30 o 
  -8   9   2       16.84       12.96      7.80 o 
  -7   9   2        8.49       17.71      8.78 o 
  -6   9   2       94.56       88.35      8.45 o 
  -5   9   2     2632.14     2569.49     28.43 o 
  -4   9   2       12.63        9.62      7.69 o 
  -3   9   2      652.58      670.28     11.90 o 
  -2   9   2        0.68        3.34      9.39 o 
  -1   9   2      236.29      245.83     10.65 o 
   0   9   2        0.01        4.07      9.53 o 
   1   9   2     1901.86     2071.72    116.65 o 
   2   9   2        3.84       13.43     13.18 o 
   3   9   2       99.03       85.66     14.06 o 
   4   9   2        0.01       -1.79      9.33 o 
   5   9   2      550.21      558.04     20.01 o 
   6   9   2      141.02      128.86     10.52 o 
   7   9   2      169.92      168.65     10.53 o 
   8   9   2       11.49        6.65     12.38 o 
   9   9   2      175.59      186.91     12.34 o 
  10   9   2       14.49        9.08     10.92 o 
  11   9   2      621.53      548.85     17.15 o 
 -10  10   2       16.47       23.89     10.05 o 
  -9  10   2       48.17       41.24      8.82 o 
  -8  10   2      450.90      481.92     39.92 o 
  -7  10   2       12.53       20.94     10.69 o 
  -6  10   2      343.63      361.81      9.07 o 
  -5  10   2        2.30        6.95      8.83 o 
  -4  10   2     1545.33     1565.19     53.52 o 
  -3  10   2       24.21       30.79      9.03 o 
  -2  10   2     1014.06     1046.16     21.82 o 
  -1  10   2      121.05      124.23      9.57 o 
   0  10   2       14.63       11.27      9.04 o 
   1  10   2       28.17       24.83     15.93 o 
   2  10   2     2265.65     2379.14     25.86 o 
   3  10   2      286.92      296.96     14.92 o 
   4  10   2      212.14      197.89     11.04 o 
   5  10   2       39.55       31.03      9.83 o 
   6  10   2      849.36      796.80     13.68 o 
   7  10   2       52.32       38.34     11.70 o 
   8  10   2      759.46      776.79     14.89 o 
   9  10   2        1.14        0.03     10.91 o 
  10  10   2       47.17       44.29     10.64 o 
  -9  11   2       67.41       46.82      9.97 o 
  -8  11   2        0.19        3.55      8.82 o 
  -7  11   2      321.50      316.99     11.94 o 
  -6  11   2       25.28       17.89      8.88 o 
  -5  11   2     1383.04     1420.26     33.98 o 
  -4  11   2       10.09       20.98     10.88 o 
  -3  11   2       60.26       77.71     16.39 o 
  -2  11   2        7.65        1.94      8.91 o 
  -1  11   2      678.52      730.52     11.80 o 
   0  11   2       25.01       11.87      9.19 o 
   1  11   2      736.94      764.28     19.67 o 
   2  11   2       10.85       10.76     12.62 o 
   3  11   2      293.84      269.65     14.40 o 
   4  11   2        1.44       -9.19     10.83 o 
   5  11   2      234.87      240.53     12.85 o 
   6  11   2       16.86       22.32     12.36 o 
   7  11   2      223.50      202.74     13.17 o 
   8  11   2       34.46       29.45     12.24 o 
   9  11   2      425.01      424.08     14.59 o 
  -7  12   2       13.18       19.70     10.69 o 
  -6  12   2      192.68      221.69     15.60 o 
  -5  12   2        1.75        2.47      7.59 o 
  -4  12   2     1227.81     1244.44     42.71 o 
  -3  12   2       10.22       20.55     10.95 o 
  -2  12   2       78.11       75.71     11.21 o 
  -1  12   2       26.24       18.42     10.99 o 
   0  12   2      852.13      894.45     37.51 o 
   1  12   2        9.89       -2.08     15.73 o 
   2  12   2     1261.17     1319.25     22.32 o 
   3  12   2       21.91       24.93     15.32 o 
   4  12   2       91.26       99.76     13.20 o 
   5  12   2       17.60       13.77     10.08 o 
   6  12   2      350.11      332.77     13.76 o 
   7  12   2        4.45        4.03     13.35 o 
   8  12   2       83.63       56.90     12.63 o 
  -6  13   2        2.75        5.32     18.14 o 
  -5  13   2       49.00       40.37     13.22 o 
  -4  13   2        9.36        9.09     16.69 o 
  -3  13   2      815.60      840.12     15.10 o 
  -2  13   2        2.14        1.20     10.86 o 
  -1  13   2       61.65       45.62     11.17 o 
   0  13   2        0.42      -15.22     15.22 o 
   1  13   2      968.33      899.75     20.83 o 
   2  13   2       28.62       35.43     15.46 o 
   3  13   2       59.49       41.12     19.85 o 
   4  13   2       17.15       19.70     12.27 o 
   5  13   2        2.00        4.45     12.22 o 
   6  13   2       19.93       24.13     12.43 o 
  -3  14   2        5.64       -7.18     13.17 o 
  -2  14   2      305.47      301.72     18.66 o 
  -1  14   2        1.69        2.83     11.05 o 
   0  14   2       15.20        0.17     18.61 o 
   1  14   2        3.64       15.22     18.21 o 
   2  14   2      450.35      379.46     20.92 o 
   3  14   2        2.20       -7.28     17.82 o 
  -1 -12   3        9.73       18.11     18.81 o 
   0 -12   3       81.89       61.78     19.13 o 
  -5 -11   3      386.48      322.45     12.46 o 
  -4 -11   3       16.95        7.01     11.01 o 
  -3 -11   3      176.09      177.11     19.84 o 
  -2 -11   3        1.44      -18.98     18.98 o 
  -1 -11   3      714.73      690.46     21.18 o 
   0 -11   3       26.83       35.01     17.14 o 
   1 -11   3       17.77        8.00     13.41 o 
   2 -11   3        0.65        8.78     21.79 o 
   3 -11   3      982.28     1000.28     29.36 o 
   4 -11   3       32.50        6.20     11.19 o 
   5 -11   3      586.88      584.84     27.89 o 
  -7 -10   3        1.59       -1.24     10.74 o 
  -6 -10   3      113.35      143.31     28.60 o 
  -5 -10   3       52.15       50.81     12.36 o 
  -4 -10   3     1067.67     1033.08     66.12 o 
  -3 -10   3        7.24        2.23     15.31 o 
  -2 -10   3      205.33      224.35     16.37 o 
  -1 -10   3       34.77       20.04     15.54 o 
   0 -10   3     1109.34     1099.92     20.02 o 
   1 -10   3       35.21       20.77     15.73 o 
   2 -10   3        7.10        5.28      9.04 o 
   3 -10   3        7.53       26.50     10.97 o 
   4 -10   3      198.27      237.98     11.58 o 
   5 -10   3       17.81       23.12      9.09 o 
   6 -10   3      103.37      117.08     13.01 o 
   7 -10   3        0.95       -6.93      9.39 o 
  -8  -9   3       51.55       49.43     10.96 o 
  -7  -9   3       14.55       23.16     11.35 o 
  -6  -9   3        2.13       -9.56     10.97 o 
  -5  -9   3      844.29      808.79     13.59 o 
  -4  -9   3      143.70      140.87     11.63 o 
  -3  -9   3     1870.08     1889.16     22.85 o 
  -2  -9   3       10.67       -0.97     14.22 o 
  -1  -9   3       20.85       15.78      9.02 o 
   0  -9   3       72.34       67.67     12.83 o 
   1  -9   3      134.48      153.21      9.56 o 
   2  -9   3        3.38        1.03      7.61 o 
   3  -9   3       11.54       16.55     11.01 o 
   4  -9   3       19.90       19.79      9.00 o 
   5  -9   3      613.66      642.24     33.35 o 
   6  -9   3       40.65       27.32     22.00 o 
   7  -9   3     1405.56     1402.21     85.30 o 
   8  -9   3        0.39       14.30     10.71 o 
 -10  -8   3       56.02       50.57      8.09 o 
  -9  -8   3       51.07       48.21     10.50 o 
  -8  -8   3       72.91       81.01     11.16 o 
  -7  -8   3       25.10       43.71     11.48 o 
  -6  -8   3        3.50        9.13     10.87 o 
  -5  -8   3        0.36       -2.20      8.84 o 
  -4  -8   3      247.55      225.28      9.91 o 
  -3  -8   3        4.31       12.72      8.94 o 
  -2  -8   3      768.73      778.43     16.53 o 
  -1  -8   3        8.55        4.07      9.09 o 
   0  -8   3      513.27      502.78     15.31 o 
   1  -8   3        0.76       -2.26      7.64 o 
   2  -8   3     4386.11     4771.03    110.77 o 
   3  -8   3       16.73       15.60      6.56 o 
   4  -8   3      772.38      823.69     26.27 o 
   5  -8   3        0.05        3.38      6.20 o 
   6  -8   3      272.15      291.93     18.24 o 
   7  -8   3       23.27       17.38     10.95 o 
   8  -8   3     1647.66     1565.40     31.17 o 
   9  -8   3        2.17       16.29     10.58 o 
  10  -8   3       25.38       48.21     13.11 o 
 -11  -7   3      439.97      380.82     14.22 o 
 -10  -7   3      164.66      143.75     13.06 o 
  -9  -7   3      237.64      234.94     16.08 o 
  -8  -7   3       13.66       16.77     10.95 o 
  -7  -7   3       52.70       68.31      9.12 o 
  -6  -7   3        4.66        5.94      7.26 o 
  -5  -7   3      603.28      617.29     11.16 o 
  -4  -7   3        2.82       -3.29      7.54 o 
  -3  -7   3       92.83       99.94     10.06 o 
  -2  -7   3       17.02        4.49     13.53 o 
  -1  -7   3     2678.64     2713.85     21.70 o 
   0  -7   3       67.73       52.99     14.20 o 
   1  -7   3      924.26      998.57     13.43 o 
   2  -7   3      244.09      267.93      7.93 o 
   3  -7   3     1493.73     1571.01     13.84 o 
   4  -7   3      532.02      538.27      9.49 o 
   5  -7   3      472.13      476.55     10.49 o 
   6  -7   3       30.00       17.09      8.92 o 
   7  -7   3      124.66      134.74     19.47 o 
   8  -7   3        1.20        3.76      8.72 o 
   9  -7   3     1776.83     1694.33     18.99 o 
  10  -7   3        5.70      -10.66     10.66 o 
 -11  -6   3       13.66       27.10     12.26 o 
 -10  -6   3      434.13      469.43     11.34 o 
  -9  -6   3       47.71       54.94      7.98 o 
  -8  -6   3        8.79       13.63      7.65 o 
  -7  -6   3        2.55       -1.68     12.37 o 
  -6  -6   3       36.60       12.26     12.86 o 
  -5  -6   3       22.11       20.22      9.49 o 
  -4  -6   3     3358.21     3625.53    130.97 o 
  -3  -6   3       54.02       60.32     13.90 o 
  -2  -6   3      797.72      787.33     16.46 o 
  -1  -6   3      166.99      178.37     11.81 o 
   0  -6   3      828.68      876.08     13.47 o 
   1  -6   3      262.42      267.77      7.79 o 
   2  -6   3     5519.39     5796.23    121.14 o 
   3  -6   3       49.57       57.00      9.75 o 
   4  -6   3        5.78       13.18      9.39 o 
   5  -6   3       96.30       91.36      8.01 o 
   6  -6   3     1293.88     1317.06     17.33 o 
   7  -6   3        0.37        6.35      7.15 o 
   8  -6   3      108.15      101.29     11.06 o 
   9  -6   3       13.47        4.03      7.72 o 
  10  -6   3      409.77      392.66     12.50 o 
  11  -6   3        1.43      -12.12     12.12 o 
 -12  -5   3       33.82       38.31     12.42 o 
 -11  -5   3       77.84       86.29     11.45 o 
 -10  -5   3      135.86      140.08     10.56 o 
  -9  -5   3        5.89       12.05      9.78 o 
  -8  -5   3       24.25       24.58     10.03 o 
  -7  -5   3     2740.58     2912.13     24.13 o 
  -6  -5   3       58.98       64.93      9.84 o 
  -5  -5   3       67.53       69.87     13.85 o 
  -4  -5   3       56.94       64.57      8.47 o 
  -3  -5   3     1783.21     1822.69     18.71 o 
  -2  -5   3       68.92       56.82     11.40 o 
  -1  -5   3      619.61      595.93     12.37 o 
   0  -5   3        4.39        8.44      7.83 o 
   1  -5   3     1421.98     1460.17     56.58 o 
   2  -5   3       98.45       99.64      6.84 o 
   3  -5   3     4459.78     4106.40     18.54 o 
   4  -5   3      192.23      168.92     10.48 o 
   5  -5   3      783.81      823.23     30.82 o 
   6  -5   3       25.39       16.35      6.80 o 
   7  -5   3     1051.90     1020.78     18.79 o 
   8  -5   3        1.79       -0.06      8.85 o 
   9  -5   3     1075.22     1043.51     16.31 o 
  10  -5   3        0.67        8.48     10.82 o 
  11  -5   3      127.26      136.36      8.62 o 
  12  -5   3       10.76        3.37      9.98 o 
 -12  -4   3      209.85      208.42     18.20 o 
 -11  -4   3      137.55      145.71     12.40 o 
 -10  -4   3      951.35     1008.99     26.02 o 
  -9  -4   3       12.30       -0.75      9.10 o 
  -8  -4   3        2.21       -5.29      8.83 o 
  -7  -4   3      250.71      239.08      9.50 o 
  -6  -4   3     5649.74     6051.60     32.82 o 
  -5  -4   3      119.53      127.53     11.51 o 
  -4  -4   3      227.24      264.53     12.61 o 
  -3  -4   3      143.63      154.64     12.58 o 
  -2  -4   3     1909.44     1756.70     20.74 o 
  -1  -4   3      481.60      498.50     14.58 o 
   0  -4   3     3245.10     3083.83    183.68 o 
   1  -4   3       88.30       81.43     10.57 o 
   2  -4   3        3.93        2.90      5.54 o 
   3  -4   3       13.85        2.86      7.85 o 
   4  -4   3     3131.20     3042.45     24.82 o 
   5  -4   3        1.05        4.69      6.15 o 
   6  -4   3      253.29      246.08      8.80 o 
   7  -4   3       23.73       32.70      9.38 o 
   8  -4   3     1433.17     1442.43     19.16 o 
   9  -4   3       13.45       21.89     10.00 o 
  10  -4   3      498.59      549.15     27.88 o 
  11  -4   3        1.12      -11.04     11.04 o 
  12  -4   3      117.30      127.91     12.47 o 
 -13  -3   3       95.44       95.76     12.63 o 
 -12  -3   3        1.99       12.23     10.92 o 
 -11  -3   3      412.62      425.85     10.28 o 
 -10  -3   3      217.29      238.37      9.86 o 
  -9  -3   3      263.08      278.13     10.26 o 
  -8  -3   3       83.33       79.29      7.97 o 
  -7  -3   3      437.58      452.65     10.42 o 
  -6  -3   3      542.14      535.98     11.02 o 
  -5  -3   3     3731.90     3489.30     24.50 o 
  -4  -3   3      427.80      407.91     13.68 o 
  -3  -3   3      893.63     1058.23     15.71 o 
  -2  -3   3       33.62       23.14     12.49 o 
  -1  -3   3        5.66       14.28     11.85 o 
   0  -3   3       14.25       12.07      8.49 o 
   1  -3   3     2208.20     2070.58     59.04 o 
   2  -3   3       41.87       37.58      6.99 o 
   3  -3   3        5.20        1.48      8.03 o 
   4  -3   3        0.09        0.13      6.45 o 
   5  -3   3     5591.69     5565.20     21.82 o 
   6  -3   3        1.87        2.74      7.51 o 
   7  -3   3      153.13      164.16      8.28 o 
   8  -3   3       94.23       81.86      9.53 o 
   9  -3   3     1676.38     1686.88     29.38 o 
  10  -3   3       11.79        9.97      7.19 o 
  11  -3   3     2016.13     1980.32     17.55 o 
  12  -3   3        5.05        5.69     11.91 o 
  13  -3   3       10.08       17.11     13.29 o 
 -13  -2   3      187.08      168.74     15.48 o 
 -12  -2   3      180.72      184.78     17.51 o 
 -11  -2   3      127.66      136.72     10.38 o 
 -10  -2   3      458.41      501.62     10.98 o 
  -9  -2   3       38.23       45.56      9.29 o 
  -8  -2   3      818.31      819.69     27.85 o 
  -7  -2   3       34.27       35.29      5.53 o 
  -6  -2   3      262.11      224.55      7.63 o 
  -5  -2   3       54.16       52.09      8.14 o 
  -4  -2   3     3135.11     2883.70     25.31 o 
  -3  -2   3      362.24      329.47     11.37 o 
  -1  -2   3        0.73       -3.47     12.66 o 
   0  -2   3     6759.61     6999.18     41.20 o 
   1  -2   3        0.44       -0.89      6.18 o 
   2  -2   3     3180.41     3077.78     44.39 o 
   3  -2   3      267.45      271.12      8.51 o 
   4  -2   3       53.21       62.48     13.46 o 
   5  -2   3      130.20      130.80      7.27 o 
   6  -2   3     2499.61     2433.04     15.72 o 
   7  -2   3       48.57       53.83     12.55 o 
   8  -2   3      673.14      700.78      9.53 o 
   9  -2   3       64.53       75.32      9.58 o 
  10  -2   3      237.33      288.93     32.50 o 
  11  -2   3        6.10        7.86     10.42 o 
  12  -2   3      321.74      325.94     10.56 o 
  13  -2   3       19.29       20.66     10.93 o 
 -13  -1   3      399.40      386.27     19.64 o 
 -12  -1   3       25.14       29.86     13.24 o 
 -11  -1   3      111.51      119.50     13.42 o 
 -10  -1   3       29.10       36.95      8.95 o 
  -9  -1   3        2.76        0.63      7.55 o 
  -8  -1   3       50.13       57.07      8.53 o 
  -7  -1   3      379.44      309.38     11.81 o 
  -6  -1   3      192.76      201.32     11.14 o 
  -5  -1   3      997.46      981.49     11.91 o 
  -4  -1   3      598.24      574.31     11.19 o 
  -3  -1   3    12790.48    13666.05     41.23 o 
  -2  -1   3      148.02      133.04     13.87 o 
   0  -1   3        0.13       -0.64     14.35 o 
   1  -1   3      347.64      367.03     10.71 o 
   2  -1   3        3.42        9.00      9.12 o 
   3  -1   3     1142.79     1149.85     14.08 o 
   4  -1   3        5.77        8.87      6.77 o 
   5  -1   3     1446.55     1406.68     34.49 o 
   6  -1   3      136.84      125.75      8.48 o 
   7  -1   3      606.61      525.93      9.97 o 
   8  -1   3       81.95       89.78      9.84 o 
   9  -1   3       68.48       78.48      7.94 o 
  10  -1   3        3.97        4.53      8.59 o 
  11  -1   3      106.24      111.23     11.04 o 
  12  -1   3       19.84       21.52     10.37 o 
  13  -1   3      373.19      392.65     12.20 o 
 -13   0   3      128.18      125.90      9.72 o 
 -12   0   3      144.21      162.08     10.65 o 
 -11   0   3      117.30      131.80      9.90 o 
 -10   0   3      317.28      330.38      8.86 o 
  -9   0   3       21.70       23.61      5.97 o 
  -8   0   3      322.19      341.78      8.85 o 
  -7   0   3        3.07        6.96      8.14 o 
  -6   0   3     2800.73     2704.46     44.05 o 
  -5   0   3      295.77      301.71      8.80 o 
  -4   0   3     9048.79     9489.19     33.36 o 
  -3   0   3      978.35      918.56     30.61 o 
  -2   0   3     1012.96      976.54     15.09 o 
   0   0   3      671.98      677.28     21.83 o 
   1   0   3       17.46       22.40     11.13 o 
   2   0   3       59.37       73.61     10.55 o 
   3   0   3      747.08      689.82     12.33 o 
   4   0   3     3666.10     3639.33     30.18 o 
   5   0   3      152.51      159.01      9.04 o 
   6   0   3       14.72        6.25      7.84 o 
   7   0   3       42.72       43.25      8.04 o 
   8   0   3      482.88      499.41     12.60 o 
   9   0   3      242.26      257.99     11.76 o 
  10   0   3     1137.55     1144.19     15.59 o 
  11   0   3       59.07       55.84     10.17 o 
  12   0   3        4.40       -3.97     10.75 o 
  13   0   3       61.68       68.87     10.92 o 
  14   0   3      373.58      390.53     14.66 o 
 -14   1   3       14.91       20.39      9.37 o 
 -13   1   3      364.05      372.57     21.57 o 
 -12   1   3        7.82        8.51     10.80 o 
 -11   1   3       43.94       43.42      7.24 o 
 -10   1   3       24.54       24.66      9.30 o 
  -9   1   3     3111.14     3086.23     59.28 o 
  -8   1   3       12.34       15.24      7.76 o 
  -7   1   3       10.38       11.89      6.40 o 
  -6   1   3       53.59       53.52      6.87 o 
  -5   1   3     1684.61     1659.55     18.71 o 
  -4   1   3      591.57      588.82     11.89 o 
  -3   1   3    15399.99    15717.21     70.33 o 
  -2   1   3      104.04       93.40      9.14 o 
  -1   1   3     3833.04     3245.41     25.29 o 
   0   1   3        4.07        5.87     11.09 o 
   1   1   3      542.08      472.32     15.47 o 
   2   1   3      230.95      196.34     12.62 o 
   3   1   3      177.50      179.68     10.77 o 
   4   1   3       10.47        7.34      8.49 o 
   5   1   3     1882.99     1830.06     33.55 o 
   6   1   3       75.44       83.07     10.07 o 
   7   1   3     1528.13     1357.56     26.32 o 
   8   1   3       14.19       12.71      8.30 o 
   9   1   3       56.08       75.45      9.52 o 
  10   1   3        3.31       -1.20      8.91 o 
  11   1   3      968.44      956.20     26.57 o 
  12   1   3        1.06        7.51     10.75 o 
  13   1   3        7.90       14.11     11.72 o 
  14   1   3        4.52       -4.64     13.43 o 
 -13   2   3       97.22       94.79     25.89 o 
 -12   2   3     2231.29     2242.12     74.99 o 
 -11   2   3        0.29       -4.51      8.92 o 
 -10   2   3       61.32       68.10      9.30 o 
  -9   2   3        0.42        3.10      8.27 o 
  -8   2   3     1494.87     1500.61     64.85 o 
  -7   2   3       56.94       52.89      5.87 o 
  -6   2   3        6.08       16.18      7.88 o 
  -5   2   3       15.98       19.94      8.35 o 
  -4   2   3     7702.53     7830.86     87.70 o 
  -3   2   3      602.45      578.85     12.35 o 
  -2   2   3     5734.66     5521.75    120.24 o 
  -1   2   3      326.36      281.90     10.19 o 
   1   2   3       84.05       69.72     11.47 o 
   3   2   3        0.01       -0.40     10.45 o 
   4   2   3       16.19       31.08      8.64 o 
   5   2   3       24.87       19.89      8.30 o 
   6   2   3      641.29      600.29     10.48 o 
   7   2   3      335.07      326.76      9.47 o 
   8   2   3     3159.46     3261.41    156.13 o 
   9   2   3      398.80      433.69     11.22 o 
  10   2   3      236.03      232.50      9.86 o 
  11   2   3       70.23       65.14      8.94 o 
  12   2   3      886.44      884.72     20.79 o 
  13   2   3        0.20       -7.82     21.42 o 
  14   2   3        2.93       -6.07     13.25 o 
 -13   3   3      200.19      183.70     15.49 o 
 -12   3   3       32.36       28.89      9.95 o 
 -11   3   3     2011.52     1983.66     40.35 o 
 -10   3   3        9.79       11.57      9.07 o 
  -9   3   3       40.91       44.90      9.48 o 
  -8   3   3        1.76        3.07      5.89 o 
  -7   3   3     1929.30     1960.13     14.35 o 
  -6   3   3      396.28      383.95      9.69 o 
  -5   3   3     1595.76     1496.47     16.12 o 
  -4   3   3      568.47      585.87     11.41 o 
  -3   3   3      954.18      879.16     17.39 o 
  -2   3   3       11.58       11.23      6.67 o 
   0   3   3        0.34        4.56     10.36 o 
   1   3   3     3647.13     3526.68     42.20 o 
   2   3   3       12.32       13.09     14.08 o 
   4   3   3       72.30       82.98     13.01 o 
   5   3   3      284.11      222.52     10.73 o 
   6   3   3      129.90      152.62      8.92 o 
   7   3   3     1058.97     1085.37     13.52 o 
   8   3   3        3.44       -1.48      9.52 o 
   9   3   3     5899.50     6237.29     84.92 o 
  10   3   3       50.74       54.05      9.10 o 
  11   3   3       40.82       35.88      7.67 o 
  12   3   3       16.52       -3.36     10.75 o 
  13   3   3       33.82       32.30     12.64 o 
  14   3   3       53.81       35.94     13.34 o 
 -13   4   3        1.43       14.36     12.51 o 
 -12   4   3       65.64       59.53     13.16 o 
 -11   4   3        1.11        6.21      8.29 o 
 -10   4   3     2580.38     2666.33     16.41 o 
  -9   4   3       27.52       36.30      9.34 o 
  -8   4   3      100.20      105.92      7.45 o 
  -7   4   3        4.00        0.83      7.59 o 
  -6   4   3     2579.86     2583.79     75.41 o 
  -5   4   3       52.33       57.14      6.73 o 
  -4   4   3     4212.92     4263.53     44.37 o 
  -3   4   3       16.38       10.23      6.84 o 
  -2   4   3       34.50       34.29      8.83 o 
  -1   4   3       14.53        8.66      7.52 o 
   0   4   3    10476.71    10830.09     59.53 o 
   1   4   3       11.49       14.84     21.51 o 
   3   4   3        2.05        2.18     17.00 o 
   4   4   3     2884.15     2983.16     88.48 o 
   5   4   3        3.59        3.23      8.43 o 
   6   4   3     4735.51     4924.30     69.30 o 
   7   4   3       66.78       61.06      8.10 o 
   8   4   3       27.23       30.00      9.52 o 
   9   4   3      104.24      124.21     10.09 o 
  10   4   3      964.59      964.34     37.72 o 
  11   4   3        3.64       -5.20     10.76 o 
  12   4   3        9.72       15.44     10.76 o 
  13   4   3       13.29       15.93     12.98 o 
 -13   5   3      433.81      422.38     11.82 o 
 -12   5   3        4.37        5.97      7.75 o 
 -11   5   3      615.90      658.40     23.74 o 
 -10   5   3      143.00      137.71      8.29 o 
  -9   5   3      636.63      696.14     12.80 o 
  -8   5   3        3.19        5.69      8.35 o 
  -7   5   3      648.33      684.77     26.10 o 
  -6   5   3      411.93      423.55      8.78 o 
  -5   5   3      330.69      308.61      8.18 o 
  -4   5   3      195.21      194.54      8.84 o 
  -3   5   3     2669.80     2461.32     21.30 o 
  -2   5   3      187.53      186.18      9.36 o 
  -1   5   3      352.26      336.90     11.04 o 
   0   5   3       84.42       83.80      9.56 o 
   2   5   3      295.13      291.01     16.84 o 
   3   5   3     3680.63     3875.90    110.27 o 
   4   5   3        8.15        6.37     16.11 o 
   5   5   3      672.55      708.40     22.06 o 
   6   5   3       76.69       90.81      9.04 o 
   7   5   3      661.76      602.58     14.47 o 
   8   5   3       10.84       14.12     10.30 o 
   9   5   3      190.73      186.43     10.00 o 
  10   5   3       43.72       47.15     17.43 o 
  11   5   3      687.41      727.81     34.37 o 
  12   5   3       26.84       31.96     10.78 o 
  13   5   3      101.28       97.34     13.61 o 
 -13   6   3       11.48       -2.20     12.61 o 
 -12   6   3      251.42      262.61     11.35 o 
 -11   6   3       17.05       21.58      8.25 o 
 -10   6   3      402.76      463.85     25.88 o 
  -9   6   3       29.55       21.23      9.18 o 
  -8   6   3       18.37       30.01      9.38 o 
  -7   6   3      307.44      306.05     15.22 o 
  -6   6   3     4187.70     4123.94    125.95 o 
  -5   6   3      132.52      126.18     10.91 o 
  -4   6   3      916.51      957.04     17.00 o 
  -3   6   3        6.82       11.03      6.31 o 
  -2   6   3     4775.51     4519.14     24.31 o 
  -1   6   3      300.06      306.49     10.44 o 
   0   6   3     6944.07     7794.51     38.72 o 
   1   6   3      140.11      146.55     11.90 o 
   2   6   3     2536.66     2616.50     41.16 o 
   3   6   3      155.42      157.30     11.75 o 
   4   6   3      167.46      123.02     11.07 o 
   5   6   3       42.39       38.95     13.52 o 
   6   6   3       16.26       13.71     12.76 o 
   7   6   3      206.99      204.87     17.69 o 
   8   6   3     3289.81     3475.96     26.14 o 
   9   6   3       12.22       13.83     10.33 o 
  10   6   3      131.54      136.07      9.94 o 
  11   6   3       30.34       15.41     10.87 o 
  12   6   3      308.29      291.84     12.94 o 
  13   6   3       28.01       36.83     13.29 o 
 -12   7   3       26.96       28.74     10.22 o 
 -11   7   3      178.41      170.39     17.29 o 
 -10   7   3       65.61       57.29     10.07 o 
  -9   7   3      284.78      302.00     23.35 o 
  -8   7   3       21.79       25.42      7.65 o 
  -7   7   3      875.45      946.00     37.27 o 
  -6   7   3        0.08        5.53      8.40 o 
  -5   7   3     4513.54     4657.59    142.70 o 
  -4   7   3        6.28        5.84      7.56 o 
  -3   7   3      165.95      171.16     13.87 o 
  -2   7   3       37.02       43.87      6.67 o 
  -1   7   3      202.80      163.17      9.66 o 
   0   7   3        4.89        4.42      9.68 o 
   1   7   3      804.20      756.54     14.40 o 
   2   7   3        2.02        3.37     11.25 o 
   3   7   3      865.19      835.94     17.22 o 
   4   7   3        5.04        6.84      9.20 o 
   5   7   3     3289.07     3409.02    183.02 o 
   6   7   3      205.63      208.92     15.46 o 
   7   7   3       12.97       21.59     12.96 o 
   8   7   3       13.79        7.76     12.54 o 
   9   7   3     1354.06     1455.02     18.04 o 
  10   7   3       33.85       30.63     12.98 o 
  11   7   3      146.94      161.56     15.78 o 
  12   7   3       18.13       24.31     17.79 o 
 -12   8   3       40.44       31.59     12.46 o 
 -11   8   3       12.81       15.91      9.78 o 
 -10   8   3      437.41      463.21     20.22 o 
  -9   8   3       39.67       63.31      9.85 o 
  -8   8   3     1432.67     1448.84     89.47 o 
  -7   8   3      161.09      175.31      8.20 o 
  -6   8   3      938.86     1086.24     18.42 o 
  -5   8   3      124.85      124.10      9.85 o 
  -4   8   3     1500.11     1518.45     13.41 o 
  -3   8   3       20.53       19.47      7.59 o 
  -2   8   3      978.30     1047.28     17.02 o 
  -1   8   3       17.75       23.66      8.43 o 
   0   8   3     2431.41     2549.62     25.73 o 
   1   8   3       59.08       67.65      9.26 o 
   2   8   3     1758.16     1829.15     27.66 o 
   3   8   3      100.01      104.17     12.53 o 
   4   8   3      380.49      421.65     17.58 o 
   5   8   3        6.99        9.12     11.56 o 
   6   8   3      715.81      730.72     27.80 o 
   7   8   3       41.56       36.03     15.51 o 
   8   8   3      239.38      240.46     14.50 o 
   9   8   3       27.85       18.60     10.01 o 
  10   8   3      507.17      495.24     14.01 o 
  11   8   3       32.50       35.48     15.90 o 
  12   8   3      175.19      185.21     18.62 o 
 -11   9   3       97.50       93.36      9.14 o 
 -10   9   3        0.41       10.84     14.12 o 
  -9   9   3      228.08      247.97     10.62 o 
  -8   9   3        3.30       -2.28      8.89 o 
  -7   9   3      422.07      471.75     39.17 o 
  -6   9   3       26.28       25.44      9.22 o 
  -5   9   3      112.78      143.03     31.68 o 
  -4   9   3        4.14        8.42      9.39 o 
  -3   9   3     1516.14     1584.10     20.31 o 
  -2   9   3        2.46       18.89      9.29 o 
  -1   9   3      255.54      283.30     10.86 o 
   0   9   3        5.95        9.14     10.44 o 
   1   9   3      830.58      848.32     21.04 o 
   2   9   3       81.71       78.29     17.39 o 
   3   9   3     3293.66     3406.91     35.60 o 
   4   9   3        2.62        4.15     11.58 o 
   5   9   3      893.12      952.44     15.63 o 
   6   9   3       49.47       51.71      9.96 o 
   7   9   3      513.20      535.99     13.66 o 
   8   9   3       16.53       23.01     10.96 o 
   9   9   3      235.36      247.61     11.38 o 
  10   9   3        0.38       -0.76     11.84 o 
  11   9   3      231.47      222.09     14.76 o 
 -10  10   3        2.20       13.59     16.52 o 
  -9  10   3        5.99       -9.25     17.30 o 
  -8  10   3       23.55       31.56      7.03 o 
  -7  10   3       20.71       26.04      9.76 o 
  -6  10   3      776.79      850.33     38.02 o 
  -5  10   3       64.52       63.66     16.85 o 
  -4  10   3      292.60      306.64     18.38 o 
  -3  10   3       44.68       52.35     11.37 o 
  -2  10   3      852.20      878.86     16.00 o 
  -1  10   3       64.24       64.04      9.62 o 
   0  10   3      412.51      442.56     23.05 o 
   1  10   3       26.81       30.32      9.63 o 
   2  10   3        2.93        4.29     12.96 o 
   3  10   3        9.45       10.04     12.98 o 
   4  10   3     1065.82     1120.94     15.22 o 
   5  10   3       12.87       15.65      9.65 o 
   6  10   3       34.87       38.58     10.24 o 
   7  10   3        1.58       -2.69     13.61 o 
   8  10   3      682.54      672.56     13.78 o 
   9  10   3       34.60       37.79     11.10 o 
  10  10   3      294.69      279.07     11.85 o 
  -9  11   3      228.21      225.81     11.00 o 
  -8  11   3        9.66       21.19     12.20 o 
  -7  11   3        5.49      -11.14     11.14 o 
  -6  11   3        0.61        1.59     13.61 o 
  -5  11   3     1115.74     1211.04     16.12 o 
  -4  11   3       59.91       68.14      8.86 o 
  -3  11   3      157.07      150.55      8.37 o 
  -2  11   3       78.30       76.45      9.13 o 
  -1  11   3      164.65      183.08      9.72 o 
   0  11   3        8.36       10.13      8.93 o 
   1  11   3      290.51      295.34     17.39 o 
   2  11   3        6.91       13.08     12.41 o 
   3  11   3      509.13      496.66     16.82 o 
   4  11   3       64.74       54.10      8.99 o 
   5  11   3     2360.05     2414.84     21.46 o 
   6  11   3       18.90       19.99     12.19 o 
   7  11   3       33.27       27.37     10.95 o 
   8  11   3        0.04        3.69      9.88 o 
   9  11   3       12.06       11.20     13.33 o 
  -8  12   3      140.43      155.81     12.71 o 
  -7  12   3        0.03       -2.77      9.65 o 
  -6  12   3      134.25      103.14      9.19 o 
  -5  12   3       33.26       33.18     10.79 o 
  -4  12   3      907.25      920.35     13.74 o 
  -3  12   3       14.06       13.44     10.91 o 
  -2  12   3      145.42      162.72     11.57 o 
  -1  12   3       71.83       65.67     15.25 o 
   0  12   3      201.49      201.30     12.84 o 
   1  12   3      115.26      107.18     15.72 o 
   2  12   3     2631.49     2820.67     31.97 o 
   3  12   3       12.36        4.71     14.97 o 
   4  12   3       72.91       73.86     11.11 o 
   5  12   3        6.34        3.12      9.77 o 
   6  12   3      364.56      338.35     12.18 o 
   7  12   3       38.16       47.66     15.07 o 
   8  12   3       57.53       39.24     15.40 o 
  -6  13   3        8.78       32.02     12.92 o 
  -5  13   3      112.09      124.07     13.58 o 
  -4  13   3       25.54       20.61     12.14 o 
  -3  13   3     1267.92     1254.55     22.78 o 
  -2  13   3       31.89       24.74      9.04 o 
  -1  13   3      747.41      716.31     13.81 o 
   0  13   3        1.56       -3.15     15.26 o 
   1  13   3        2.63       -2.26     14.85 o 
   2  13   3        0.55       -0.52     14.35 o 
   3  13   3      590.86      530.05     21.44 o 
   4  13   3        1.35        0.95     10.88 o 
   5  13   3      248.12      283.43     23.00 o 
   6  13   3        2.06        4.77     13.34 o 
   7  13   3      250.19      203.12     13.94 o 
  -4  14   3      487.89      367.47     14.83 o 
  -3  14   3        0.74      -11.26     13.32 o 
  -2  14   3       50.84       61.31     13.53 o 
  -1  14   3       27.15       16.43     13.29 o 
   0  14   3      168.42      191.75     19.46 o 
   1  14   3       11.53        4.71     17.69 o 
   2  14   3      174.56      171.02     18.10 o 
   3  14   3        7.02      -10.03     21.21 o 
   4  14   3       85.51       93.54     12.90 o 
  -3 -11   4      408.40      389.64     20.93 o 
  -2 -11   4       28.44       19.83     18.74 o 
  -1 -11   4        2.36        0.59     13.11 o 
   0 -11   4       92.00       78.23     14.09 o 
   1 -11   4      351.11      348.08     20.14 o 
   2 -11   4       57.09       73.06     19.27 o 
   3 -11   4       17.81        9.69     29.59 o 
  -6 -10   4      188.29      183.06     11.86 o 
  -5 -10   4       13.67        3.22     13.37 o 
  -4 -10   4      304.95      303.98     12.05 o 
  -3 -10   4       33.83        8.72     17.39 o 
  -2 -10   4       45.91       58.52     15.53 o 
  -1 -10   4        4.36        9.14     15.52 o 
   0 -10   4       35.36       16.01     15.81 o 
   1 -10   4       94.51       87.06     11.44 o 
   2 -10   4      631.95      643.37     18.35 o 
   3 -10   4       15.37       19.06     12.25 o 
   4 -10   4       10.81       24.73     10.93 o 
   5 -10   4       27.74        5.19     13.48 o 
   6 -10   4      387.91      346.35     25.92 o 
  -8  -9   4       35.75       34.16     13.41 o 
  -7  -9   4      276.97      277.14     26.92 o 
  -6  -9   4        2.61       -0.10     14.54 o 
  -5  -9   4        8.70       15.64     10.81 o 
  -4  -9   4       38.71       36.42     11.13 o 
  -3  -9   4      827.84      860.26     18.87 o 
  -2  -9   4      456.89      444.34     13.38 o 
  -1  -9   4      453.92      484.80     17.36 o 
   0  -9   4      104.51       96.42     11.47 o 
   1  -9   4      278.73      262.95     16.65 o 
   2  -9   4        0.22       -2.57     10.96 o 
   3  -9   4      939.78     1001.18     12.14 o 
   4  -9   4        0.35      -10.96     10.96 o 
   5  -9   4      385.67      407.36     28.08 o 
   6  -9   4       11.47        9.12     13.38 o 
   7  -9   4      155.08      143.15     11.54 o 
  -9  -8   4        0.89       -5.64     10.32 o 
  -8  -8   4       49.02       44.45     13.32 o 
  -7  -8   4       15.11       15.83      8.91 o 
  -6  -8   4      856.10      888.28     12.08 o 
  -5  -8   4      177.74      182.41     17.25 o 
  -4  -8   4      619.21      620.85     34.08 o 
  -3  -8   4      115.05      111.40     13.03 o 
  -2  -8   4       15.99       17.45     12.44 o 
  -1  -8   4       62.33       50.99     12.96 o 
   0  -8   4      546.87      536.92     15.27 o 
   1  -8   4       17.45       34.22     12.66 o 
   2  -8   4        3.00       -1.27      7.37 o 
   3  -8   4       38.07       41.36      9.08 o 
   4  -8   4     1448.30     1534.91     31.92 o 
   5  -8   4       68.47       89.21     16.53 o 
   6  -8   4      345.61      339.71     19.23 o 
   7  -8   4        7.69       12.18     10.95 o 
   8  -8   4       82.95       77.91     21.04 o 
   9  -8   4        0.83       -4.01     13.18 o 
 -10  -7   4       35.02       30.42     26.11 o 
  -9  -7   4      457.16      462.94     11.98 o 
  -8  -7   4       90.90       82.77      8.21 o 
  -7  -7   4       34.51       24.19      8.99 o 
  -6  -7   4        0.77       -9.02      9.02 o 
  -5  -7   4       58.58       64.79     10.79 o 
  -4  -7   4      179.58      190.31      8.20 o 
  -3  -7   4     1093.06     1073.69     17.48 o 
  -2  -7   4      136.47      144.23     13.42 o 
  -1  -7   4      441.61      516.78     15.35 o 
   0  -7   4       74.10       88.43      9.86 o 
   1  -7   4      716.52      771.18     30.02 o 
   2  -7   4       18.14       25.72      9.30 o 
   3  -7   4      722.50      717.75     10.23 o 
   4  -7   4       60.02       55.49     10.34 o 
   5  -7   4      610.85      638.32     17.86 o 
   6  -7   4        0.33       -3.26     10.91 o 
   7  -7   4      555.31      570.32     12.24 o 
   8  -7   4       16.54       13.64     12.25 o 
   9  -7   4        2.21      -13.18     13.18 o 
  10  -7   4        1.21      -13.29     13.29 o 
 -11  -6   4       25.14       20.55     12.39 o 
 -10  -6   4      330.47      306.18     14.68 o 
  -9  -6   4       81.47       94.07     11.23 o 
  -8  -6   4      493.69      479.38     15.56 o 
  -7  -6   4        1.64       -8.63      8.63 o 
  -6  -6   4       50.38       56.47      6.59 o 
  -5  -6   4        8.20       11.91      7.47 o 
  -4  -6   4     1506.73     1637.58     14.07 o 
  -3  -6   4      285.11      342.49     14.99 o 
  -2  -6   4     2313.23     2294.48     20.04 o 
  -1  -6   4       24.21       28.76     13.48 o 
   0  -6   4       18.71       16.77     13.50 o 
   1  -6   4       66.21       66.32      9.21 o 
   2  -6   4     2854.88     2975.04    138.30 o 
   3  -6   4      167.51      183.62      8.62 o 
   4  -6   4       44.84       51.72      7.78 o 
   5  -6   4      165.28      165.25     12.37 o 
   6  -6   4       65.06       49.24      9.12 o 
   7  -6   4        6.10       -0.76      7.32 o 
   8  -6   4      610.24      636.50     11.08 o 
   9  -6   4        2.06       -6.73     21.09 o 
  10  -6   4       12.31       14.55     13.17 o 
  11  -6   4       20.04       -1.23     13.32 o 
 -11  -5   4      394.42      375.01     13.92 o 
 -10  -5   4      107.79      100.27     10.58 o 
  -9  -5   4      386.54      378.03     20.49 o 
  -8  -5   4        0.29        6.61      8.77 o 
  -7  -5   4      308.93      320.58     12.99 o 
  -6  -5   4       99.65      104.52     13.69 o 
  -5  -5   4      548.41      575.85     15.95 o 
  -4  -5   4      105.01      100.43      8.44 o 
  -3  -5   4     1708.28     1947.57     21.63 o 
  -2  -5   4      274.16      279.29      9.75 o 
  -1  -5   4     4652.29     4405.39     26.51 o 
   0  -5   4       49.15       28.79     10.97 o 
   1  -5   4      158.95      141.63      8.75 o 
   2  -5   4       19.21       20.32      6.46 o 
   3  -5   4     3430.29     3633.94     61.92 o 
   4  -5   4       54.05       47.93      7.84 o 
   5  -5   4      187.95      205.35     11.70 o 
   6  -5   4       40.19       50.61      9.19 o 
   7  -5   4        9.93       13.84      8.80 o 
   8  -5   4       43.40       46.50      7.22 o 
   9  -5   4     2024.40     2125.95     37.52 o 
  10  -5   4        5.73        9.81      8.65 o 
  11  -5   4        7.27       -5.71     12.01 o 
 -12  -4   4        7.25       13.00     12.32 o 
 -11  -4   4       47.56       44.02      9.19 o 
 -10  -4   4     1623.06     1656.64     15.40 o 
  -9  -4   4      263.88      281.25      9.55 o 
  -8  -4   4        4.98       15.49      8.90 o 
  -7  -4   4        0.28        2.76      7.43 o 
  -6  -4   4     1114.45     1105.90     18.25 o 
  -5  -4   4      158.51      165.95     14.30 o 
  -4  -4   4     1727.51     1701.53     19.12 o 
  -3  -4   4        0.62        2.30     11.18 o 
  -2  -4   4       13.18       14.34     11.13 o 
  -1  -4   4       71.07       78.85     11.56 o 
   0  -4   4     1407.91     1173.49     17.48 o 
   1  -4   4        2.19        6.80     10.07 o 
   2  -4   4       37.54       52.28      6.61 o 
   3  -4   4       34.53       26.96      7.48 o 
   4  -4   4     1247.41     1230.19     41.50 o 
   5  -4   4      105.29      120.73     14.11 o 
   6  -4   4     1118.02     1215.64     13.00 o 
   7  -4   4        4.29        0.24      7.47 o 
   8  -4   4      237.12      227.64      9.56 o 
   9  -4   4        2.69      -14.74     14.74 o 
  10  -4   4     2189.66     2210.02     21.56 o 
  11  -4   4        0.13        4.31      8.83 o 
  12  -4   4        2.53        6.11     11.73 o 
 -12  -3   4       46.69       43.18     12.47 o 
 -11  -3   4       64.52       45.13     13.42 o 
 -10  -3   4      102.69       95.93     10.37 o 
  -9  -3   4     2197.08     2219.21     30.03 o 
  -8  -3   4       10.49       -1.93      9.19 o 
  -7  -3   4      703.50      763.86     33.88 o 
  -6  -3   4       31.86       30.56      6.93 o 
  -5  -3   4     1124.96     1110.70     14.66 o 
  -4  -3   4        0.31        7.34     10.65 o 
  -3  -3   4     2286.07     2089.96     21.37 o 
  -2  -3   4       94.97      106.51      9.19 o 
  -1  -3   4     1366.14     1636.03     20.05 o 
   0  -3   4       20.79       10.41     11.57 o 
   1  -3   4     4456.65     4563.08    101.93 o 
   2  -3   4      452.78      450.12     10.03 o 
   3  -3   4     4966.24     5035.86    133.66 o 
   4  -3   4      222.48      217.30     17.47 o 
   5  -3   4     1471.61     1549.72     25.93 o 
   6  -3   4       12.09       18.41      9.51 o 
   7  -3   4      791.77      839.19     23.15 o 
   8  -3   4       11.89        1.86      7.40 o 
   9  -3   4       83.30       75.95      7.66 o 
  10  -3   4       37.67       38.68      8.31 o 
  11  -3   4     1031.76     1147.62     29.39 o 
  12  -3   4        0.01       -7.85      9.96 o 
 -13  -2   4        3.45      -12.67     14.07 o 
 -12  -2   4      868.14      844.35     63.47 o 
 -11  -2   4        7.04       12.14      7.90 o 
 -10  -2   4      497.26      511.41     11.48 o 
  -9  -2   4       50.24       65.94      9.12 o 
  -8  -2   4       94.35      102.17      9.60 o 
  -7  -2   4      195.79      196.41      8.12 o 
  -6  -2   4     1424.76     1332.89     25.55 o 
  -5  -2   4       25.67       11.24      7.73 o 
  -4  -2   4      976.70     1082.76     17.14 o 
  -3  -2   4       33.69       33.92     11.62 o 
  -1  -2   4       13.37       14.91      8.47 o 
   0  -2   4     2008.68     2031.60     21.31 o 
   1  -2   4      228.87      224.31      8.26 o 
   2  -2   4     5886.19     6113.38     25.43 o 
   3  -2   4        4.69        1.93      6.63 o 
   4  -2   4     5816.14     5774.36     44.15 o 
   5  -2   4      173.94      198.96      8.70 o 
   6  -2   4       80.45      104.12      7.90 o 
   7  -2   4        4.50       -0.53      9.37 o 
   8  -2   4     1242.02     1327.33     12.15 o 
   9  -2   4        0.34        2.92      8.88 o 
  10  -2   4      330.17      327.84     17.59 o 
  11  -2   4       21.92       14.54      9.48 o 
  12  -2   4      334.84      339.39     13.56 o 
  13  -2   4       31.18       36.00     13.39 o 
 -13  -1   4       94.93      119.41     21.05 o 
 -12  -1   4      178.83      169.70     11.72 o 
 -11  -1   4      698.08      713.28     12.55 o 
 -10  -1   4       86.67       83.74     17.13 o 
  -9  -1   4       66.89       60.35      9.37 o 
  -8  -1   4       20.33       20.06      5.99 o 
  -7  -1   4       22.08       36.84      8.06 o 
  -6  -1   4      156.43      141.15      6.33 o 
  -5  -1   4     5963.91     5800.69     34.79 o 
  -4  -1   4        5.89        1.92      6.59 o 
  -3  -1   4      165.19      164.67      8.95 o 
  -2  -1   4       12.20       11.08      8.50 o 
   0  -1   4       52.15       49.88     12.80 o 
   1  -1   4     8313.20     8759.76    215.96 o 
   2  -1   4      300.74      303.62     10.16 o 
   3  -1   4     2247.15     2216.09     29.06 o 
   4  -1   4      146.86      156.70      8.85 o 
   5  -1   4    11483.00    12332.00     78.45 o 
   6  -1   4        9.87        9.05      6.32 o 
   7  -1   4      541.53      538.13     10.24 o 
   8  -1   4       75.15       80.41      8.53 o 
   9  -1   4     1085.30     1118.37     52.85 o 
  10  -1   4       22.38       21.48      7.54 o 
  11  -1   4      419.78      426.60     13.21 o 
  12  -1   4        8.24       19.03     12.34 o 
  13  -1   4        2.71        1.11     10.77 o 
 -13   0   4        5.99       -2.74     10.15 o 
 -12   0   4        5.13       10.31      8.96 o 
 -11   0   4       15.02        7.42      7.99 o 
 -10   0   4        5.06       12.10      8.24 o 
  -9   0   4       55.46       60.39      7.87 o 
  -8   0   4      735.32      719.72     31.41 o 
  -7   0   4      402.03      419.00      8.38 o 
  -6   0   4      708.85      687.71     16.68 o 
  -5   0   4      147.57      137.27      6.49 o 
  -4   0   4    12635.89    13063.19    148.31 o 
  -3   0   4        8.39        6.16      8.27 o 
  -2   0   4       24.96       26.82      8.66 o 
  -1   0   4        4.28        6.61      9.09 o 
   0   0   4     4062.21     4141.28     35.86 o 
   1   0   4      280.06      274.04     15.43 o 
   2   0   4     8250.92     8296.12     86.14 o 
   3   0   4       21.03       23.25      8.55 o 
   4   0   4      705.19      641.48     10.76 o 
   5   0   4      131.28      127.66      7.47 o 
   6   0   4     6616.23     6659.96    124.84 o 
   7   0   4      117.17      125.47      8.18 o 
   8   0   4      501.41      508.95     12.63 o 
   9   0   4       31.98       22.16     12.99 o 
  10   0   4      423.86      415.34     12.59 o 
  11   0   4        3.05        5.79     10.85 o 
  12   0   4      965.81      962.01     12.53 o 
  13   0   4        3.83       11.69     24.58 o 
 -13   1   4      288.91      303.78     11.92 o 
 -12   1   4      238.03      224.64     10.19 o 
 -11   1   4      210.57      209.46     10.74 o 
 -10   1   4       82.12       91.46      7.66 o 
  -9   1   4      382.36      401.96      8.56 o 
  -8   1   4      345.94      313.26     11.15 o 
  -7   1   4     3041.51     3145.24     40.74 o 
  -6   1   4       26.30       20.16      7.95 o 
  -5   1   4       46.72       53.21      8.31 o 
  -4   1   4      238.54      235.54      8.27 o 
  -3   1   4     4573.05     4342.41     23.43 o 
  -2   1   4      276.04      226.30     13.80 o 
  -1   1   4     6410.92     6297.03     30.68 o 
   0   1   4        2.17        1.66     13.85 o 
   1   1   4     1243.55     1040.61     15.60 o 
   2   1   4       44.42       45.16      9.65 o 
   3   1   4    17846.09    19281.66     79.83 o 
   4   1   4        0.05        0.28      6.69 o 
   5   1   4       96.34      109.71      8.62 o 
   6   1   4        3.51        4.01      7.71 o 
   7   1   4     1345.64     1269.35     49.54 o 
   8   1   4       34.05       33.39      9.40 o 
   9   1   4       20.55       33.40      9.22 o 
  10   1   4        8.09        2.45      8.99 o 
  11   1   4      511.64      576.93     21.03 o 
  12   1   4       41.15       48.00     10.85 o 
  13   1   4      663.33      667.16     13.36 o 
 -13   2   4       11.03       19.18     13.02 o 
 -12   2   4      799.26      760.66     19.13 o 
 -11   2   4      107.51      109.49     10.14 o 
 -10   2   4      116.63      115.57      8.29 o 
  -9   2   4      172.78      179.77     10.27 o 
  -8   2   4      126.62      124.51      8.23 o 
  -7   2   4      610.16      610.30     21.98 o 
  -6   2   4      613.52      526.76     10.42 o 
  -5   2   4        3.63        1.52      5.57 o 
  -4   2   4     1332.37     1470.11     14.79 o 
  -3   2   4        2.21        5.05      6.05 o 
  -2   2   4    13178.92    13250.14     70.07 o 
  -1   2   4       42.66       40.30      9.94 o 
   0   2   4     4832.51     4303.53     34.13 o 
   1   2   4       20.74       18.91      8.24 o 
   2   2   4      149.75      144.28     10.83 o 
   3   2   4      146.54      139.95     12.02 o 
   4   2   4     3902.68     3773.56     31.47 o 
   5   2   4        4.17        3.87      7.97 o 
   6   2   4       13.70       27.68      7.78 o 
   7   2   4      543.07      530.69     10.63 o 
   8   2   4     1606.33     1615.69     15.52 o 
   9   2   4      125.56      116.04      9.80 o 
  10   2   4      532.85      561.97     15.61 o 
  11   2   4       66.49       68.30     11.09 o 
  12   2   4      410.85      405.67     10.78 o 
  13   2   4        0.37        6.00     13.20 o 
 -13   3   4      127.65      125.38     12.66 o 
 -12   3   4      111.48      112.90     11.48 o 
 -11   3   4      270.93      261.78      9.38 o 
 -10   3   4      181.33      187.41      8.24 o 
  -9   3   4      350.34      348.85      9.10 o 
  -8   3   4       63.24       56.90      7.81 o 
  -7   3   4      112.53      136.57      8.34 o 
  -6   3   4      112.27      118.38      8.34 o 
  -5   3   4     2745.64     2494.23     17.28 o 
  -4   3   4       12.17        6.40      6.74 o 
  -3   3   4     6749.65     6863.59    156.95 o 
  -2   3   4      378.01      349.88      9.47 o 
  -1   3   4       69.41       72.14     12.75 o 
   0   3   4        4.50        7.39      7.66 o 
   1   3   4     2895.94     2968.67     88.18 o 
   2   3   4      110.46      101.23     10.07 o 
   3   3   4     4867.87     4852.46    122.15 o 
   4   3   4      148.96      158.04     10.67 o 
   5   3   4     1463.65     1316.62     41.25 o 
   6   3   4       38.82       53.49      8.78 o 
   7   3   4      749.15      724.64     18.12 o 
   8   3   4        0.01       -3.67      9.61 o 
   9   3   4     1984.54     2104.85     34.62 o 
  10   3   4      259.49      251.92     14.64 o 
  11   3   4      434.90      443.29     12.42 o 
  12   3   4        0.02        3.09     12.60 o 
  13   3   4       26.07       15.56     13.15 o 
 -13   4   4       50.86       47.85     10.30 o 
 -12   4   4      480.21      476.97     11.43 o 
 -11   4   4      150.40      146.76      7.75 o 
 -10   4   4      389.27      405.26     19.54 o 
  -9   4   4      419.74      440.34     10.81 o 
  -8   4   4     1627.95     1656.65     45.80 o 
  -7   4   4       39.44       42.13      5.55 o 
  -6   4   4      303.41      335.62     10.54 o 
  -5   4   4       78.63       77.06      8.25 o 
  -4   4   4      863.61      764.26     24.27 o 
  -3   4   4       82.66       83.84      7.29 o 
  -2   4   4      253.76      215.13      8.43 o 
  -1   4   4       33.96       36.93      7.36 o 
   0   4   4      178.31      173.94     11.13 o 
   1   4   4       10.55       12.07      8.57 o 
   2   4   4      787.11      696.75     19.72 o 
   3   4   4       10.85       10.16     10.15 o 
   4   4   4     1059.51     1054.08     21.59 o 
   5   4   4      185.12      166.66     14.09 o 
   6   4   4     2127.24     1970.88     20.07 o 
   7   4   4       34.72       35.45      9.39 o 
   8   4   4      794.79      777.99     34.93 o 
   9   4   4       35.75       34.86      9.41 o 
  10   4   4      121.73      134.65     12.37 o 
  11   4   4       11.21       14.95     10.68 o 
  12   4   4      153.96      178.40     11.42 o 
  13   4   4        1.20        8.85     13.08 o 
 -13   5   4       43.96       39.60     12.36 o 
 -12   5   4      106.18       93.91     11.52 o 
 -11   5   4     1258.20     1281.69     36.72 o 
 -10   5   4      150.80      161.57     26.30 o 
  -9   5   4      487.61      514.32      9.74 o 
  -8   5   4        1.59       -8.22      8.22 o 
  -7   5   4      271.29      254.45      9.48 o 
  -6   5   4        6.71        7.15      5.42 o 
  -5   5   4       25.72       42.96      7.86 o 
  -4   5   4       40.80       43.49      6.62 o 
  -3   5   4      876.18      772.55     17.14 o 
  -2   5   4       27.85       32.55      8.30 o 
  -1   5   4     6787.87     6998.77     46.65 o 
   0   5   4       95.27       82.56      9.13 o 
   1   5   4      100.79       85.40     10.71 o 
   2   5   4      194.78      191.40     13.52 o 
   4   5   4      216.75      216.53     12.33 o 
   5   5   4      136.59      147.65     11.25 o 
   6   5   4       26.86       33.14     10.58 o 
   7   5   4      136.03      130.00      9.78 o 
   8   5   4      117.90      132.77     10.89 o 
   9   5   4     1028.83     1016.16     14.80 o 
  10   5   4       59.59       56.28      9.16 o 
  11   5   4        3.83        3.07     10.80 o 
  12   5   4        3.17        3.83     10.64 o 
  13   5   4      356.93      371.03     15.90 o 
 -13   6   4        4.42        8.59     10.45 o 
 -12   6   4      305.76      301.39     13.41 o 
 -11   6   4       73.48       76.69      8.40 o 
 -10   6   4     2147.42     2123.31     14.20 o 
  -9   6   4      119.61      116.63      7.08 o 
  -8   6   4      962.66     1008.46     18.34 o 
  -7   6   4      162.46      169.71      7.57 o 
  -6   6   4     1856.67     1738.83     29.46 o 
  -5   6   4       34.75       29.23      7.90 o 
  -4   6   4      567.29      544.56      9.21 o 
  -3   6   4      344.31      346.60      9.63 o 
  -2   6   4      665.52      634.03     16.12 o 
  -1   6   4      281.78      271.59      9.07 o 
   0   6   4     6523.88     6732.13     85.16 o 
   1   6   4      276.89      279.72     15.22 o 
   2   6   4      559.39      534.98     40.33 o 
   4   6   4      631.43      534.30     20.77 o 
   5   6   4        7.18        7.13     14.80 o 
   6   6   4        5.72       13.80     12.84 o 
   7   6   4      117.42      116.97     12.30 o 
   8   6   4      164.44      176.10     12.15 o 
   9   6   4      255.74      254.67     12.68 o 
  10   6   4     2145.25     2175.10    143.04 o 
  11   6   4        8.72       15.64     10.76 o 
  12   6   4        4.13        5.44     11.14 o 
  13   6   4       23.64       14.69     13.02 o 
 -12   7   4       24.60       22.00     12.25 o 
 -11   7   4        1.78       12.78     10.97 o 
 -10   7   4       83.19       97.66     10.20 o 
  -9   7   4     2469.33     2579.78     79.40 o 
  -8   7   4        1.78        8.45      7.33 o 
  -7   7   4      101.84       97.21      8.19 o 
  -6   7   4      413.66      395.09      8.83 o 
  -5   7   4     4289.06     4281.71    165.62 o 
  -4   7   4       14.70       21.27      6.31 o 
  -3   7   4     2064.31     2095.26     20.61 o 
  -2   7   4       61.77       77.33      8.26 o 
  -1   7   4      295.56      343.38     10.24 o 
   0   7   4        0.86       -3.35      8.67 o 
   1   7   4     5745.98     5815.46    143.24 o 
   2   7   4       54.80       67.75     15.06 o 
   3   7   4       97.08       87.45     13.45 o 
   4   7   4       21.11       17.71     11.07 o 
   5   7   4     1320.21     1408.57     42.97 o 
   6   7   4      357.10      367.36     22.37 o 
   7   7   4      820.24      799.95     22.99 o 
   8   7   4        0.50       -5.28     15.31 o 
   9   7   4      107.37      103.06     13.30 o 
  10   7   4       15.37       12.22     18.09 o 
  11   7   4      727.74      789.53     20.17 o 
  12   7   4        0.33        1.19     12.69 o 
 -12   8   4      355.21      282.39     32.31 o 
 -11   8   4        3.09       11.45     12.03 o 
 -10   8   4      153.45      145.36     11.05 o 
  -9   8   4       29.02       36.54      9.93 o 
  -8   8   4      732.10      804.58     26.16 o 
  -7   8   4      120.08      114.61      9.44 o 
  -6   8   4      514.94      558.52      9.91 o 
  -5   8   4        0.12        9.98      8.80 o 
  -4   8   4      757.05      790.71      9.72 o 
  -3   8   4        3.31        0.24      7.56 o 
  -2   8   4      754.84      638.68     16.32 o 
  -1   8   4       71.94       80.51      8.18 o 
   0   8   4        3.98        3.21      7.76 o 
   1   8   4       53.43       59.73     10.19 o 
   2   8   4     7379.77     8190.38     62.29 o 
   3   8   4       17.61       16.91     10.98 o 
   4   8   4     1001.07     1002.48     22.40 o 
   5   8   4        0.10       -0.47     13.17 o 
   6   8   4      297.94      295.24     13.67 o 
   7   8   4      119.93      119.70     11.74 o 
   8   8   4      105.94      113.40     15.33 o 
   9   8   4       54.65       43.94     10.71 o 
  10   8   4        8.60       13.88     13.60 o 
  11   8   4        1.23       -2.00     15.74 o 
  12   8   4      697.06      696.83     27.12 o 
 -11   9   4      389.36      327.63     11.82 o 
 -10   9   4        1.06       -4.86      7.82 o 
  -9   9   4      228.29      233.61      9.69 o 
  -8   9   4       52.06       53.23     10.04 o 
  -7   9   4      912.23      992.82     74.76 o 
  -6   9   4      223.46      259.90     17.40 o 
  -5   9   4     1818.98     2008.86     39.58 o 
  -4   9   4      117.55      124.27     14.62 o 
  -3   9   4      535.93      529.90     12.72 o 
  -2   9   4       16.85       20.01      9.42 o 
  -1   9   4      791.22      781.20     13.93 o 
   0   9   4        0.06       -0.62      7.98 o 
   1   9   4     1194.25     1280.52     29.49 o 
   2   9   4      218.30      224.24     18.66 o 
   3   9   4      600.47      591.16     16.60 o 
   4   9   4       21.93       28.52     12.37 o 
   5   9   4       13.13       25.92     11.23 o 
   6   9   4       35.21       37.92     11.35 o 
   7   9   4      233.99      233.91     11.65 o 
   8   9   4        6.61       10.19     11.79 o 
   9   9   4     1229.06     1327.56     28.95 o 
  10   9   4        0.65       -3.74     11.50 o 
  11   9   4      248.69      257.99     23.14 o 
 -10  10   4       97.65      118.59     24.57 o 
  -9  10   4        0.72       -3.65     14.04 o 
  -8  10   4      367.71      391.07     24.48 o 
  -7  10   4       66.92       64.91      8.10 o 
  -6  10   4      448.18      490.08     14.81 o 
  -5  10   4        7.02        8.01      6.44 o 
  -4  10   4     2351.71     2446.22     54.83 o 
  -3  10   4        0.06        0.10      9.11 o 
  -2  10   4      246.30      265.36     13.23 o 
  -1  10   4        5.77        4.81     10.21 o 
   0  10   4      693.05      713.24     21.81 o 
   1  10   4        5.51        6.68     11.80 o 
   2  10   4      322.60      390.78     19.17 o 
   3  10   4        2.43        6.94     15.86 o 
   4  10   4      920.10      983.28     17.37 o 
   5  10   4      130.83      135.18     11.20 o 
   6  10   4     1397.68     1373.67     19.56 o 
   7  10   4       15.97       16.18     12.00 o 
   8  10   4       27.45       32.41     11.90 o 
   9  10   4        8.45        3.52     12.09 o 
  10  10   4      728.03      739.04     14.96 o 
  11  10   4       11.45        9.48     11.11 o 
  -9  11   4        9.17       -3.33      8.69 o 
  -8  11   4       45.76       51.51     11.27 o 
  -7  11   4     1166.10     1231.53     14.80 o 
  -6  11   4        5.62       10.80      9.71 o 
  -5  11   4      410.41      465.37      8.97 o 
  -4  11   4       26.47       21.37      8.89 o 
  -3  11   4     2093.38     2098.41     16.06 o 
  -2  11   4       22.90       23.62      9.06 o 
  -1  11   4      105.71      100.91      9.41 o 
   0  11   4        5.08        3.06      9.19 o 
   1  11   4      239.68      242.38     17.10 o 
   2  11   4       33.89       32.81     15.44 o 
   3  11   4     1399.58     1429.20     25.72 o 
   4  11   4       52.31       46.80     10.09 o 
   5  11   4      399.33      374.77     14.36 o 
   6  11   4        5.02        6.79     11.91 o 
   7  11   4      472.48      469.57     16.88 o 
   8  11   4        3.57        2.60     12.75 o 
   9  11   4       45.64       47.72     16.08 o 
  10  11   4        2.23       -1.16     16.21 o 
  -8  12   4      361.31      345.30     13.50 o 
  -7  12   4        6.26       11.41      8.56 o 
  -6  12   4     1044.49     1101.08     47.69 o 
  -5  12   4        0.38        5.28     10.60 o 
  -4  12   4      105.04       90.36     11.31 o 
  -3  12   4       38.45       30.05     10.83 o 
  -2  12   4      902.73      960.23     14.33 o 
  -1  12   4       65.10       54.82      9.52 o 
   0  12   4      211.03      202.43     10.17 o 
   1  12   4      109.18       96.61     12.81 o 
   2  12   4      557.87      496.20     18.60 o 
   3  12   4       10.80       14.45     17.27 o 
   4  12   4     1618.34     1594.96     54.09 o 
   5  12   4        5.12        7.00     11.98 o 
   6  12   4        1.69        7.71     12.61 o 
   7  12   4        0.63       -3.59     13.30 o 
   8  12   4       85.81       84.76     15.75 o 
  -7  13   4       12.87       -3.69     12.17 o 
  -6  13   4        0.14        4.49     12.01 o 
  -5  13   4      514.63      521.07     18.68 o 
  -4  13   4        0.24        7.13     10.77 o 
  -3  13   4      453.74      435.64     11.13 o 
  -2  13   4        1.61       15.37     10.91 o 
  -1  13   4      945.39      910.90     28.21 o 
   0  13   4        3.50        2.97     10.97 o 
   1  13   4       61.19       55.87     14.77 o 
   2  13   4       29.33       24.38     16.83 o 
   3  13   4      328.89      340.41     19.72 o 
   4  13   4       18.42       13.06     12.25 o 
   5  13   4      312.60      334.88     16.07 o 
   6  13   4        3.28        6.15     15.77 o 
   7  13   4      191.87      196.97     16.80 o 
  -4  14   4     1301.83     1255.34     40.50 o 
  -3  14   4       12.72       17.09     10.89 o 
  -2  14   4       56.30       62.72     13.42 o 
  -1  14   4       43.30       41.52     13.27 o 
   0  14   4       96.37       92.07     17.89 o 
   1  14   4        5.70       13.28     16.71 o 
   2  14   4      116.44      140.63     21.55 o 
   3  14   4       28.73       35.04     12.36 o 
   4  14   4      121.20      114.16     15.85 o 
   5  14   4       10.98        8.41     15.11 o 
  -4 -10   5       18.43        1.37     11.22 o 
  -3 -10   5       41.22       42.59     18.96 o 
  -2 -10   5      624.79      574.10     21.76 o 
  -1 -10   5       10.50       21.71     18.44 o 
   0 -10   5       26.33       47.97     18.85 o 
   1 -10   5        4.06      -19.13     19.13 o 
   2 -10   5      821.33      894.52     22.17 o 
   3 -10   5      113.37      144.20     19.39 o 
   4 -10   5      126.30       95.14     11.51 o 
  -6  -9   5      123.48      110.98     11.55 o 
  -5  -9   5       67.90       83.31     19.01 o 
  -4  -9   5        1.96       -2.80     25.68 o 
  -3  -9   5       69.38       48.13     15.70 o 
  -2  -9   5        1.39       11.32     15.29 o 
  -1  -9   5      698.12      663.58     18.35 o 
   0  -9   5        0.36        7.16     15.24 o 
   1  -9   5       39.10       48.37     15.38 o 
   2  -9   5        2.07       26.22     15.51 o 
   3  -9   5      157.63      171.47      9.60 o 
   4  -9   5       18.23       11.94     14.18 o 
   5  -9   5     1083.13     1048.10     35.31 o 
   6  -9   5        0.36       17.48     10.79 o 
  -8  -8   5        5.91        9.92      7.84 o 
  -7  -8   5       21.35       35.03     10.73 o 
  -6  -8   5       14.16        9.60     10.97 o 
  -5  -8   5       23.97       29.16      8.97 o 
  -4  -8   5      664.04      714.71     11.56 o 
  -3  -8   5       87.58       47.86     15.93 o 
  -2  -8   5      420.32      416.56     13.01 o 
  -1  -8   5        1.13       15.44     15.16 o 
   0  -8   5      236.78      250.16     16.26 o 
   1  -8   5       16.64       10.91     11.03 o 
   2  -8   5      143.73      150.13     11.56 o 
   3  -8   5        0.15      -11.13     11.13 o 
   4  -8   5      654.14      667.81     38.43 o 
   5  -8   5      100.72       91.74     13.01 o 
   6  -8   5     1819.96     1832.13     20.52 o 
   7  -8   5       46.23       61.39     10.89 o 
   8  -8   5       35.23       22.92     11.05 o 
  -9  -7   5       15.57       21.12      9.05 o 
  -8  -7   5       40.51       40.45     10.37 o 
  -7  -7   5     1407.50     1435.87     16.13 o 
  -6  -7   5       68.82       76.95     13.64 o 
  -5  -7   5       36.55       58.63      7.87 o 
  -4  -7   5       19.00       22.66      7.71 o 
  -3  -7   5     1390.42     1343.15     18.43 o 
  -2  -7   5        1.20        8.50      9.07 o 
  -1  -7   5      189.99      200.65     13.94 o 
   0  -7   5        0.86       15.12     12.79 o 
   1  -7   5       20.61       21.91     12.99 o 
   2  -7   5      406.66      435.03     28.62 o 
   3  -7   5     1606.92     1631.25     62.58 o 
   4  -7   5      238.56      258.45      9.65 o 
   5  -7   5      172.26      179.31      9.61 o 
   6  -7   5       49.80       36.84      9.11 o 
   7  -7   5     1307.06     1318.17     35.95 o 
   8  -7   5        9.63       18.68     13.13 o 
   9  -7   5       43.20       51.28     25.84 o 
 -10  -6   5      545.65      513.85     20.31 o 
  -9  -6   5       40.80       37.59     10.29 o 
  -8  -6   5       15.98       13.30     11.36 o 
  -7  -6   5       88.80      114.68     12.98 o 
  -6  -6   5      282.78      306.62     26.14 o 
  -5  -6   5        7.95       14.02      8.92 o 
  -4  -6   5        8.50       29.66      7.38 o 
  -3  -6   5       71.81       49.54     13.27 o 
  -2  -6   5     1743.96     1741.01     20.32 o 
  -1  -6   5      277.70      313.78     14.57 o 
   0  -6   5     1219.62     1265.94     15.76 o 
   1  -6   5        0.43        8.55     13.09 o 
   2  -6   5      215.43      214.25     13.65 o 
   3  -6   5       17.99       13.64      8.21 o 
   4  -6   5     5765.16     5991.73     23.56 o 
   5  -6   5        3.53       11.58      8.86 o 
   6  -6   5        8.90        8.58     14.82 o 
   7  -6   5        1.90        6.32      9.66 o 
   8  -6   5      156.03      166.82     11.16 o 
   9  -6   5        0.22       -9.65     14.31 o 
  10  -6   5      204.90      154.39     11.50 o 
 -11  -5   5      245.24      221.40     13.43 o 
 -10  -5   5       84.26      110.78     12.53 o 
  -9  -5   5      681.91      644.36     12.75 o 
  -8  -5   5       34.55       48.20      8.38 o 
  -7  -5   5      273.58      248.29     32.21 o 
  -6  -5   5        1.09       14.48     12.42 o 
  -5  -5   5     1099.60     1285.81     97.85 o 
  -4  -5   5      165.28      186.82      9.99 o 
  -3  -5   5      763.40      718.57     16.88 o 
  -2  -5   5       71.76       85.56     10.13 o 
  -1  -5   5      802.85      839.44     17.15 o 
   0  -5   5      165.29      167.89     14.35 o 
   1  -5   5     1899.14     2071.06    106.43 o 
   2  -5   5      272.25      277.35     10.56 o 
   3  -5   5       20.85       35.02      9.55 o 
   4  -5   5       83.30       89.71     11.66 o 
   5  -5   5      720.95      731.67     19.83 o 
   6  -5   5       56.82       50.89      7.44 o 
   7  -5   5       37.44       41.04     10.87 o 
   8  -5   5        4.10        5.72      8.87 o 
   9  -5   5      501.66      483.92     22.83 o 
  10  -5   5        4.50       -0.19     10.64 o 
  11  -5   5      745.33      655.46     58.57 o 
 -11  -4   5        2.72        3.18     12.01 o 
 -10  -4   5      100.84      116.33     21.37 o 
  -9  -4   5      237.81      230.91     10.73 o 
  -8  -4   5      957.65      989.44     23.09 o 
  -7  -4   5        2.09       -5.37      8.94 o 
  -6  -4   5       49.25       64.04     10.05 o 
  -5  -4   5       93.76       86.44     13.69 o 
  -4  -4   5     2988.67     3213.53    228.84 o 
  -3  -4   5      571.23      656.42     16.81 o 
  -2  -4   5     3255.37     3330.23     23.02 o 
  -1  -4   5      434.26      453.70     11.11 o 
   0  -4   5      237.08      206.66     11.94 o 
   1  -4   5       79.04       75.16      9.43 o 
   2  -4   5      292.57      266.85     23.74 o 
   3  -4   5       64.09       57.72      7.15 o 
   4  -4   5        9.06        2.49     14.17 o 
   5  -4   5        2.53       11.93      9.53 o 
   6  -4   5      568.79      569.10     11.03 o 
   7  -4   5       23.62       22.87      7.33 o 
   8  -4   5      746.37      711.54     10.92 o 
   9  -4   5       47.25       40.63     13.64 o 
  10  -4   5      224.22      205.46      9.81 o 
  11  -4   5        9.52       17.01     11.77 o 
 -12  -3   5       43.39       19.05     25.10 o 
 -11  -3   5      153.96      158.19      9.48 o 
 -10  -3   5      102.22       87.49     10.26 o 
  -9  -3   5      909.90      961.00     26.65 o 
  -8  -3   5      413.26      409.50      9.40 o 
  -7  -3   5      144.60      148.04      8.33 o 
  -6  -3   5       74.64       77.77     10.49 o 
  -5  -3   5      255.83      232.73     10.61 o 
  -4  -3   5      126.25      131.66      8.44 o 
  -3  -3   5      618.61      605.67     14.13 o 
  -2  -3   5      323.17      323.42     10.41 o 
  -1  -3   5      147.91       94.97     11.71 o 
   0  -3   5       11.17        7.29     11.13 o 
   1  -3   5        2.64        1.06      8.76 o 
   2  -3   5        0.17        0.81      6.40 o 
   3  -3   5     4474.97     4607.23     20.28 o 
   4  -3   5        3.73        9.66      7.57 o 
   5  -3   5        2.99        7.00      9.47 o 
   6  -3   5       57.10       62.65      8.06 o 
   7  -3   5      487.13      529.39     34.16 o 
   8  -3   5        1.92       -4.99      8.77 o 
   9  -3   5     1387.65     1371.66     13.02 o 
  10  -3   5       16.55       10.20     12.05 o 
  11  -3   5       32.23       27.85      9.41 o 
  12  -3   5       17.08       15.11     11.98 o 
 -12  -2   5      190.44      180.21     10.82 o 
 -11  -2   5      164.20      144.23     29.39 o 
 -10  -2   5      821.15      901.21     13.01 o 
  -9  -2   5      260.02      261.40      8.50 o 
  -8  -2   5      773.32      799.39     10.61 o 
  -7  -2   5       50.14       58.70      9.78 o 
  -6  -2   5      460.73      455.24      9.17 o 
  -5  -2   5       86.21       86.72      6.73 o 
  -4  -2   5       28.60       12.84      6.29 o 
  -3  -2   5       88.95       77.93     11.26 o 
  -2  -2   5     1578.59     1749.27     20.39 o 
  -1  -2   5      266.82      285.68     13.34 o 
   0  -2   5     5907.45     5762.39     33.68 o 
   1  -2   5      154.49      146.69     12.65 o 
   2  -2   5      736.91      814.05     10.56 o 
   3  -2   5      194.37      191.69      8.90 o 
   4  -2   5     1431.75     1418.37     13.14 o 
   5  -2   5      191.06      194.78     13.57 o 
   6  -2   5       37.82       26.34      7.89 o 
   7  -2   5       47.06       47.37      7.82 o 
   8  -2   5       11.72       10.65      6.40 o 
   9  -2   5       30.67       19.40      8.90 o 
  10  -2   5     1889.82     1941.62     17.77 o 
  11  -2   5       13.61        8.06      8.95 o 
  12  -2   5        8.15        9.12     11.67 o 
 -13  -1   5       89.13       46.00     10.71 o 
 -12  -1   5        0.51       11.31      8.47 o 
 -11  -1   5      112.04      126.92      8.49 o 
 -10  -1   5       68.78       71.11     15.19 o 
  -9  -1   5     1181.11     1221.54     44.95 o 
  -8  -1   5      144.73      152.20      7.33 o 
  -7  -1   5      170.48      186.22      7.67 o 
  -6  -1   5       41.68       42.80      6.43 o 
  -5  -1   5     1908.79     1776.09     34.16 o 
  -4  -1   5      177.20      166.42      7.46 o 
  -3  -1   5     3478.55     3402.40     18.32 o 
  -2  -1   5      405.20      396.31     14.36 o 
  -1  -1   5      898.93     1028.56     18.11 o 
   0  -1   5      235.61      221.81     13.59 o 
   1  -1   5     5259.81     5165.31     32.53 o 
   2  -1   5       42.44       52.30      7.13 o 
   3  -1   5     1060.22     1102.83     12.82 o 
   4  -1   5        1.56       -3.94      5.52 o 
   5  -1   5      288.48      256.70      9.40 o 
   6  -1   5        2.46       11.63      7.53 o 
   7  -1   5      382.00      416.42     10.89 o 
   8  -1   5       42.39       52.06     13.94 o 
   9  -1   5      107.33       95.78     16.06 o 
  10  -1   5       56.62       57.84      9.66 o 
  11  -1   5     1880.92     1964.92     31.33 o 
  12  -1   5       27.07       41.65     11.00 o 
  13  -1   5        1.91       18.67     13.12 o 
 -13   0   5       56.82       46.31     12.47 o 
 -12   0   5      343.10      348.40     12.20 o 
 -11   0   5      220.44      222.35     10.62 o 
 -10   0   5        2.02        5.54      7.22 o 
  -9   0   5       32.91       31.18      6.58 o 
  -8   0   5     2014.05     2111.64     38.54 o 
  -7   0   5        5.53        5.02      8.39 o 
  -6   0   5     1565.12     1646.55     15.87 o 
  -5   0   5      148.58      159.62      8.45 o 
  -4   0   5      598.94      602.60      9.48 o 
  -3   0   5      482.86      457.53      9.45 o 
  -2   0   5     1299.11     1177.14     24.47 o 
  -1   0   5        4.65       10.41     11.64 o 
   0   0   5     2439.66     2642.49     26.74 o 
   1   0   5        2.74        4.69     11.80 o 
   2   0   5     5731.55     5941.39    323.24 o 
   3   0   5      434.17      416.81      9.44 o 
   4   0   5       57.26       58.03      8.08 o 
   5   0   5      527.51      506.29      9.53 o 
   6   0   5     2075.70     2167.27     15.72 o 
   7   0   5       27.47       33.05      8.32 o 
   8   0   5      547.37      537.70     10.11 o 
   9   0   5       52.07       62.97      9.95 o 
  10   0   5       43.01       27.89     10.01 o 
  11   0   5        1.57        8.94     10.86 o 
  12   0   5      969.38      991.16     26.54 o 
  13   0   5       50.63       51.47     13.32 o 
 -13   1   5       62.13       45.25     10.21 o 
 -12   1   5        5.37       -2.30      9.12 o 
 -11   1   5     1096.83     1122.08     15.84 o 
 -10   1   5        1.82       12.43      7.22 o 
  -9   1   5       84.23      101.06      9.88 o 
  -8   1   5        0.76       13.65      8.29 o 
  -7   1   5     1979.03     1990.04     50.69 o 
  -6   1   5      133.40      133.49      6.95 o 
  -5   1   5     1673.31     1651.36     14.06 o 
  -4   1   5        1.26        2.98      6.51 o 
  -3   1   5     1050.85     1006.70     12.58 o 
  -2   1   5        9.17       12.71      8.32 o 
  -1   1   5     7271.73     6903.45    173.98 o 
   0   1   5       89.97       81.05      7.74 o 
   1   1   5      754.88      736.13     12.94 o 
   2   1   5      199.06      175.84      9.87 o 
   3   1   5     3708.85     3647.45     53.39 o 
   4   1   5       21.17       13.00      8.18 o 
   5   1   5     2438.79     2418.57     17.68 o 
   6   1   5       20.50       21.12      7.74 o 
   7   1   5        6.14        9.10      7.96 o 
   8   1   5       36.75       29.33     10.53 o 
   9   1   5      317.17      326.53     11.81 o 
  10   1   5       11.16       13.98      8.80 o 
  11   1   5       31.42       15.63     12.17 o 
  12   1   5        2.19        0.65     11.79 o 
  13   1   5      923.84      891.04     16.46 o 
 -13   2   5       19.31       21.15     10.73 o 
 -12   2   5       36.15       29.55     10.72 o 
 -11   2   5      135.02      127.24     15.79 o 
 -10   2   5     1443.78     1463.89     97.81 o 
  -9   2   5       71.40       71.04      7.93 o 
  -8   2   5      162.40      168.96      7.21 o 
  -7   2   5       54.20       43.18      7.92 o 
  -6   2   5      694.02      650.38     17.48 o 
  -5   2   5      111.08      110.45      9.03 o 
  -4   2   5     1961.03     1817.64     14.31 o 
  -3   2   5     1336.93     1362.40     18.57 o 
  -2   2   5      138.88      112.72      6.83 o 
  -1   2   5      416.64      374.64     15.95 o 
   0   2   5     3934.38     3591.22     23.47 o 
   1   2   5        1.53       -0.02      6.99 o 
   2   2   5      617.56      572.55     12.94 o 
   3   2   5      343.63      341.93     11.93 o 
   4   2   5     1322.24     1318.86     19.13 o 
   5   2   5       23.81       31.67      9.22 o 
   6   2   5     2263.04     2199.24     22.94 o 
   7   2   5      159.65      165.74      8.52 o 
   8   2   5      208.96      211.77     10.36 o 
   9   2   5      218.36      206.61     10.07 o 
  10   2   5     1825.71     1915.32     18.31 o 
  11   2   5       15.10       13.99     10.81 o 
  12   2   5      574.87      558.28     13.03 o 
  13   2   5        0.47        7.52     13.25 o 
 -13   3   5      387.69      334.55     12.07 o 
 -12   3   5        1.81        4.39      8.96 o 
 -11   3   5      225.41      201.10      9.04 o 
 -10   3   5        2.06        7.69      9.03 o 
  -9   3   5      347.56      389.98     44.11 o 
  -8   3   5       26.86       34.49      6.32 o 
  -7   3   5      549.41      544.05     22.03 o 
  -6   3   5      344.56      358.65     22.67 o 
  -5   3   5      201.83      186.25      8.82 o 
  -4   3   5      319.27      335.61      9.77 o 
  -2   3   5      131.48      131.46      7.01 o 
  -1   3   5      229.62      217.62      7.65 o 
   0   3   5        1.32        0.13      8.51 o 
   1   3   5      192.11      157.26      9.71 o 
   2   3   5        0.28        1.15      8.24 o 
   3   3   5      836.67      764.43     26.59 o 
   4   3   5       77.81       88.59     11.09 o 
   5   3   5      655.07      665.66     13.21 o 
   6   3   5        1.09        1.56      7.66 o 
   7   3   5     5909.24     5939.89    103.94 o 
   8   3   5      196.41      187.06     10.40 o 
   9   3   5        2.12        0.66      8.98 o 
  10   3   5       99.26       87.72     15.80 o 
  11   3   5      528.50      537.45     12.83 o 
  12   3   5       10.43        9.93     10.71 o 
  13   3   5      295.81      293.79     19.69 o 
 -13   4   5        9.96       13.44      9.62 o 
 -12   4   5      409.07      403.53      9.64 o 
 -11   4   5       36.08       45.57      8.33 o 
 -10   4   5      113.58      101.83      6.87 o 
  -9   4   5       16.43       10.74      7.54 o 
  -8   4   5      553.86      596.48     15.03 o 
  -7   4   5        0.29        3.35      6.26 o 
  -6   4   5     2984.30     3135.14     85.36 o 
  -5   4   5       20.94       21.60      7.82 o 
  -4   4   5      438.12      424.78     14.57 o 
  -3   4   5      544.21      544.34     17.60 o 
  -2   4   5     9449.48     9919.72     33.28 o 
  -1   4   5       56.89       46.02      6.18 o 
   0   4   5      518.90      553.61     18.79 o 
   1   4   5        8.00       12.37      8.33 o 
   2   4   5      288.45      259.56     10.73 o 
   3   4   5        1.65        0.70     11.67 o 
   5   4   5       24.49       25.26     10.01 o 
   6   4   5       35.39       40.93      8.58 o 
   7   4   5        8.18        7.75      8.35 o 
   8   4   5     1921.90     1977.25     31.29 o 
   9   4   5       15.66       13.27      9.10 o 
  10   4   5        6.22       13.17      8.74 o 
  11   4   5        0.93        7.95     11.72 o 
  12   4   5       79.96       66.84     11.21 o 
  13   4   5        0.90        8.47     12.95 o 
 -13   5   5       44.64       32.90     12.26 o 
 -12   5   5       51.25       49.58     11.89 o 
 -11   5   5     1167.15     1167.29     23.13 o 
 -10   5   5        8.84       21.01      7.62 o 
  -9   5   5      921.38      925.95     29.89 o 
  -8   5   5       83.98       77.53      8.06 o 
  -7   5   5        8.22        7.39      5.88 o 
  -6   5   5      146.12      165.53     13.83 o 
  -5   5   5     1020.04      977.67     16.30 o 
  -4   5   5      344.20      334.62     15.58 o 
  -3   5   5      299.54      314.73      9.24 o 
  -2   5   5      417.03      416.32     11.22 o 
  -1   5   5     5466.81     5474.24     27.64 o 
   0   5   5        3.69        2.37      6.64 o 
   1   5   5      475.19      387.71     12.59 o 
   2   5   5        0.51       -1.09      8.06 o 
   3   5   5      903.79      835.31     21.46 o 
   4   5   5      404.57      406.57     15.27 o 
   5   5   5     2889.11     2740.45     31.00 o 
   6   5   5       12.30       17.03      9.26 o 
   7   5   5       63.79       70.04     11.83 o 
   8   5   5       72.57       73.39      9.88 o 
   9   5   5     1603.11     1692.77     21.80 o 
  10   5   5        0.01        3.36      8.70 o 
  11   5   5      267.05      247.59     35.88 o 
  12   5   5       17.26        1.27     11.02 o 
  13   5   5       71.78       49.73     13.64 o 
 -12   6   5      150.70      151.40     12.81 o 
 -11   6   5       37.70       45.26     11.17 o 
 -10   6   5      349.42      366.16     12.33 o 
  -9   6   5      156.43      169.68      8.10 o 
  -8   6   5      280.39      277.00     17.18 o 
  -7   6   5        3.82       12.07      6.90 o 
  -6   6   5      139.97      117.35      7.34 o 
  -5   6   5       66.72       73.74      7.89 o 
  -4   6   5     5150.37     5214.19     22.24 o 
  -3   6   5       10.88        8.05      7.93 o 
  -2   6   5     3761.52     3819.80     52.09 o 
  -1   6   5        0.68        3.44      8.66 o 
   0   6   5     3269.41     3420.62     65.16 o 
   1   6   5      124.90      131.21     10.60 o 
   2   6   5      640.93      574.91     15.66 o 
   3   6   5       37.41       57.10     11.13 o 
   4   6   5     2387.93     2536.31     31.29 o 
   5   6   5       31.06       33.20     11.13 o 
   6   6   5      772.75      777.48     24.38 o 
   7   6   5       27.67       30.05     11.64 o 
   8   6   5      244.80      251.86     15.02 o 
   9   6   5      237.78      228.06     11.30 o 
  10   6   5     1817.42     1911.19     19.88 o 
  11   6   5        1.85       -1.67     12.90 o 
  12   6   5      105.90      108.04     19.04 o 
  13   6   5       59.18       45.60     14.23 o 
 -12   7   5       30.43       22.86     10.00 o 
 -11   7   5      179.43      172.45     15.69 o 
 -10   7   5       24.14       27.57      8.03 o 
  -9   7   5      474.37      495.09     36.37 o 
  -8   7   5       45.65       59.88      7.60 o 
  -7   7   5       73.75       89.55      9.46 o 
  -6   7   5       65.79       66.97      8.07 o 
  -5   7   5     1206.36     1292.92     14.02 o 
  -4   7   5      112.47      102.61      8.11 o 
  -3   7   5     1554.15     1568.61     39.16 o 
  -2   7   5      147.48      144.89      8.62 o 
  -1   7   5      810.37      784.95     12.51 o 
   0   7   5      143.46      141.94      9.47 o 
   1   7   5     1033.38     1040.42     14.17 o 
   2   7   5       46.34       60.35     10.03 o 
   3   7   5     1515.81     1450.28     20.89 o 
   4   7   5        4.19        1.32     10.29 o 
   5   7   5       80.17       83.31     11.86 o 
   6   7   5      164.23      168.91     11.46 o 
   7   7   5     1354.58     1423.44     22.88 o 
   8   7   5        0.16        6.72     14.85 o 
   9   7   5      615.38      637.79     13.76 o 
  10   7   5        5.84        6.87     11.54 o 
  11   7   5      288.79      279.39     13.06 o 
  12   7   5       11.93       10.04     13.88 o 
 -12   8   5       54.76       58.92      8.90 o 
 -11   8   5      102.60      118.70     13.70 o 
 -10   8   5      933.55      979.35     12.66 o 
  -9   8   5      261.55      258.57      9.27 o 
  -8   8   5      851.94      877.06     32.08 o 
  -7   8   5       24.90       21.86      7.56 o 
  -6   8   5      590.25      638.01     10.95 o 
  -5   8   5      131.54      139.90      9.04 o 
  -4   8   5      467.92      467.21      8.40 o 
  -3   8   5        4.15       -0.05      6.15 o 
  -2   8   5      967.24      989.36     11.27 o 
  -1   8   5        0.15       -2.05      7.66 o 
   0   8   5      710.68      714.51     16.21 o 
   1   8   5      112.41      107.81     11.27 o 
   2   8   5      392.72      443.70     26.14 o 
   6   8   5      187.49      193.19     18.16 o 
   7   8   5       57.92       66.14      9.43 o 
   8   8   5      425.07      455.25     24.95 o 
   9   8   5        5.48       -2.48     16.61 o 
  10   8   5      591.90      567.28     22.61 o 
  11   8   5       23.02       33.26     20.00 o 
  12   8   5       37.56       46.68     17.74 o 
 -11   9   5      410.91      406.11     32.09 o 
 -10   9   5       58.56       51.19     11.26 o 
  -9   9   5     1181.55     1191.09     12.90 o 
  -8   9   5        1.05        6.09      9.85 o 
  -7   9   5      109.81      136.18      9.44 o 
  -6   9   5       99.82       92.04      7.85 o 
  -5   9   5     1691.45     1801.66     95.11 o 
  -4   9   5       40.18       37.57     11.61 o 
  -3   9   5        2.85        1.21      8.38 o 
  -2   9   5      307.35      312.97      9.76 o 
  -1   9   5        3.25        1.81      9.47 o 
   0   9   5        0.33       -1.62      8.36 o 
   1   9   5     4753.61     5257.08     81.09 o 
   2   9   5       43.15       42.12     17.24 o 
   3   9   5      456.68      463.17     21.67 o 
   6   9   5        6.32        8.22     14.78 o 
   7   9   5       56.70       73.68     13.12 o 
   8   9   5       35.14       38.72     10.40 o 
   9   9   5      142.91      156.95     11.08 o 
  10   9   5       71.05       57.42     18.18 o 
  11   9   5     1031.87      990.89     30.47 o 
 -10  10   5      208.50      211.74     13.04 o 
  -9  10   5       28.58       47.28     16.05 o 
  -8  10   5     1815.72     1811.57     67.95 o 
  -7  10   5       47.29       33.40      8.41 o 
  -6  10   5       77.28       74.28      7.55 o 
  -5  10   5      193.33      222.89      8.51 o 
  -4  10   5      360.89      402.34     10.23 o 
  -3  10   5       18.03       30.33      7.57 o 
  -2  10   5      401.61      411.50     11.21 o 
  -1  10   5        3.35        8.94      9.45 o 
   0  10   5       14.22       22.83      9.68 o 
   1  10   5        0.99        4.02     11.67 o 
   2  10   5     2624.38     2945.62     38.14 o 
   3  10   5       66.02       74.41     13.40 o 
   4  10   5      625.40      631.21     21.47 o 
   5  10   5       15.98       22.01     14.91 o 
   6  10   5      921.15      957.52     26.46 o 
   7  10   5       29.46       34.73     15.71 o 
   8  10   5      608.75      607.15     20.03 o 
   9  10   5       27.02       15.04     11.45 o 
  10  10   5      168.43      144.68     11.88 o 
  11  10   5       10.01        9.22     16.36 o 
  -9  11   5       12.77       14.60     14.24 o 
  -8  11   5       17.93       17.47     11.11 o 
  -7  11   5      603.54      648.51     16.29 o 
  -6  11   5        0.37        3.54      7.73 o 
  -5  11   5        8.39       17.64      7.80 o 
  -4  11   5       39.97       39.76      7.26 o 
  -3  11   5      570.87      597.42     14.72 o 
  -2  11   5       60.52       50.01      9.96 o 
  -1  11   5      221.04      238.17     11.11 o 
   0  11   5        5.45        3.49      9.71 o 
   1  11   5        4.70        4.68      9.95 o 
   2  11   5       64.96       53.04     15.39 o 
   3  11   5     3393.24     3412.78     65.83 o 
   4  11   5       72.92       63.98     12.61 o 
   5  11   5      696.47      664.33     20.90 o 
   6  11   5        1.58        2.17     17.32 o 
   7  11   5      338.95      311.09     21.05 o 
   8  11   5       10.11       18.47     17.07 o 
   9  11   5       19.05       18.70     19.15 o 
  10  11   5        4.94        0.58     13.40 o 
  -8  12   5        1.75       -1.10     12.13 o 
  -7  12   5        7.69       -2.04     10.04 o 
  -6  12   5      697.05      741.14     10.80 o 
  -5  12   5        0.17        6.72      7.54 o 
  -4  12   5        2.92       25.11      7.86 o 
  -3  12   5       41.86       45.87     10.97 o 
  -2  12   5      214.14      221.93     11.33 o 
  -1  12   5       39.46       37.88      9.88 o 
   0  12   5      809.37      816.27     13.99 o 
   1  12   5       47.60       42.86     14.44 o 
   2  12   5      294.79      252.17     14.25 o 
   3  12   5       23.13       18.97     12.28 o 
   4  12   5     1546.14     1581.57     24.14 o 
   5  12   5       51.41       56.77     14.93 o 
   6  12   5        2.29        6.10     16.59 o 
   7  12   5        1.88        2.90     18.22 o 
   8  12   5        1.66        1.97     23.11 o 
   9  12   5        1.24        2.54     22.67 o 
  -7  13   5      203.14      179.38     13.04 o 
  -6  13   5       94.88       70.52     15.12 o 
  -5  13   5      152.71      168.94     12.16 o 
  -4  13   5       11.13       25.37     10.90 o 
  -3  13   5     1124.38     1160.92     45.04 o 
  -2  13   5       53.70       53.98     11.02 o 
  -1  13   5      426.63      398.47     12.71 o 
   0  13   5        0.23       -5.17     12.87 o 
   1  13   5      342.27      365.44     19.32 o 
   2  13   5       12.48        8.11     16.95 o 
   3  13   5        6.45        5.16     12.23 o 
   4  13   5        0.07        1.72     12.65 o 
   5  13   5      315.34      293.60     17.67 o 
   6  13   5       10.09       10.88     18.98 o 
   7  13   5       26.72       28.89     25.13 o 
  -5  14   5       10.04        0.83     12.19 o 
  -4  14   5      306.65      353.93     28.89 o 
  -3  14   5        3.98       -0.57     13.25 o 
  -2  14   5     1022.39     1005.46     20.37 o 
  -1  14   5       13.27        6.56     11.89 o 
   0  14   5        4.48        5.77     13.83 o 
   1  14   5       21.86        7.06     18.64 o 
   2  14   5       28.67       66.58     20.66 o 
   3  14   5       21.39       16.70     15.15 o 
   4  14   5      940.16      915.98     22.29 o 
   5  14   5        0.39        0.69     19.27 o 
  -1  15   5      311.07      293.74     17.28 o 
   0  15   5        2.39        8.08     16.92 o 
   1  15   5       17.96       26.41     20.87 o 
   2  15   5       27.58       35.49     21.18 o 
  -5  -9   6       67.20       41.31     13.70 o 
  -4  -9   6       46.61       28.51     11.21 o 
  -3  -9   6      224.16      233.31     19.78 o 
  -2  -9   6       87.86       68.54     19.22 o 
  -1  -9   6       25.26       25.90     19.10 o 
   0  -9   6      186.85      187.97     19.41 o 
   1  -9   6      728.96      734.11     16.76 o 
   2  -9   6      101.82      110.05     19.27 o 
   3  -9   6      233.50      198.12     19.73 o 
   4  -9   6        6.53        0.07     11.11 o 
  -7  -8   6       55.57       37.23     13.40 o 
  -6  -8   6      288.27      250.85     24.28 o 
  -5  -8   6       41.12       51.17      9.43 o 
  -4  -8   6       54.83       70.98      9.37 o 
  -3  -8   6       71.07       79.65     15.90 o 
  -2  -8   6     1323.52     1296.68     20.64 o 
  -1  -8   6       53.82       45.58     11.30 o 
   0  -8   6       55.24       49.95     15.63 o 
   1  -8   6       45.16       55.45     15.66 o 
   2  -8   6      735.22      739.12     18.91 o 
   3  -8   6       68.89       67.10     19.29 o 
   4  -8   6      110.72      127.82     16.61 o 
   5  -8   6        4.32       -1.86      9.41 o 
   6  -8   6      141.18      116.42     17.58 o 
   7  -8   6        3.07       -9.47      9.47 o 
  -8  -7   6       15.89       24.70      7.78 o 
  -7  -7   6      445.93      466.28     16.91 o 
  -6  -7   6      182.94      195.13     10.37 o 
  -5  -7   6      508.37      494.46     12.51 o 
  -4  -7   6       11.65       14.67      8.94 o 
  -3  -7   6       34.56       28.72     15.51 o 
  -2  -7   6      144.19      141.78     16.22 o 
  -1  -7   6     1148.99     1184.19     16.42 o 
   0  -7   6       16.48       14.18     15.58 o 
   1  -7   6       52.23       36.24     15.66 o 
   2  -7   6       22.38       39.45     15.53 o 
   3  -7   6      861.51      961.06     27.70 o 
   4  -7   6       13.99        2.26     10.16 o 
   5  -7   6     1003.54      998.61     12.28 o 
   6  -7   6       14.18       15.49      8.97 o 
   7  -7   6       23.22       21.64     18.38 o 
   8  -7   6       19.84       34.68     19.94 o 
  -9  -6   6        7.50       -6.17      8.73 o 
  -8  -6   6      182.37      157.36     13.29 o 
  -7  -6   6       24.00       23.79     10.88 o 
  -6  -6   6     1207.45     1229.07     12.86 o 
  -5  -6   6       64.09       74.26     11.13 o 
  -4  -6   6       85.30      132.70     17.68 o 
  -3  -6   6        7.70        6.49     12.67 o 
  -2  -6   6      126.11      135.21     13.80 o 
  -1  -6   6       66.02       60.05      9.31 o 
   0  -6   6     1658.17     1638.52     16.85 o 
   1  -6   6      137.49      133.79     13.30 o 
   2  -6   6       36.17       37.15      7.51 o 
   3  -6   6      285.55      268.15      9.93 o 
   4  -6   6     1364.14     1335.28     11.94 o 
   5  -6   6       95.90      112.39      9.30 o 
   6  -6   6      819.27      808.74     10.66 o 
   7  -6   6        0.41       -4.79     15.03 o 
   8  -6   6      105.75      119.06     12.87 o 
   9  -6   6        3.77      -12.09     13.25 o 
 -10  -5   6       35.15       47.90     27.50 o 
  -9  -5   6      215.11      186.04     10.43 o 
  -8  -5   6       59.18       53.18      8.79 o 
  -7  -5   6       21.03       22.32      7.79 o 
  -6  -5   6        8.91        0.55     19.71 o 
  -5  -5   6      119.31      148.73     10.94 o 
  -4  -5   6       97.95      114.69      8.82 o 
  -3  -5   6     2029.89     2123.26     21.34 o 
  -2  -5   6      256.06      238.13     10.84 o 
  -1  -5   6      557.02      528.52     15.66 o 
   0  -5   6       29.67       23.51     13.45 o 
   1  -5   6     1249.50     1272.46     15.80 o 
   2  -5   6       49.65       49.24      7.92 o 
   3  -5   6       60.90       70.84      9.12 o 
   4  -5   6       54.22       59.50      8.85 o 
   5  -5   6     1053.98     1059.50     12.32 o 
   6  -5   6       23.91       30.45      7.21 o 
   7  -5   6      623.59      678.48     31.21 o 
   8  -5   6        0.32        4.01      8.80 o 
   9  -5   6       78.17       55.16     11.72 o 
  10  -5   6       10.57       23.66     13.20 o 
 -11  -4   6       94.08       88.21     17.42 o 
 -10  -4   6       57.33       73.65     15.40 o 
  -9  -4   6       11.84        6.51     10.50 o 
  -8  -4   6      267.00      272.36     11.29 o 
  -7  -4   6       56.76       67.86      9.11 o 
  -6  -4   6      327.04      323.89     10.06 o 
  -5  -4   6       12.43       26.07      9.07 o 
  -4  -4   6      309.17      337.91     16.18 o 
  -3  -4   6      103.52      115.84      8.33 o 
  -2  -4   6     3001.97     3034.64     24.66 o 
  -1  -4   6        5.51       10.09      9.81 o 
   0  -4   6       51.18       50.42      9.91 o 
   1  -4   6        3.68        8.35     13.53 o 
   2  -4   6       35.57       33.09      7.04 o 
   3  -4   6      139.86      163.16      7.52 o 
   4  -4   6     1980.40     2088.51     14.02 o 
   5  -4   6       27.48       22.63      6.65 o 
   6  -4   6      211.44      191.82     10.23 o 
   7  -4   6       12.94       22.92      6.20 o 
   8  -4   6     2055.68     2059.95     18.31 o 
   9  -4   6        4.70       12.62     20.90 o 
  10  -4   6       41.14       27.82     13.79 o 
  11  -4   6        3.44       -0.97     13.35 o 
 -11  -3   6      198.78      180.96     10.76 o 
 -10  -3   6       33.93       39.93     11.13 o 
  -9  -3   6     1142.95     1143.80     12.68 o 
  -8  -3   6       74.72       83.31      7.75 o 
  -7  -3   6      183.81      180.81     17.37 o 
  -6  -3   6        1.70        4.83      9.08 o 
  -5  -3   6     1666.54     1649.32     64.39 o 
  -4  -3   6       97.52       95.77     13.60 o 
  -3  -3   6      450.13      501.48     20.32 o 
  -2  -3   6       52.34       51.75     11.24 o 
  -1  -3   6     1885.28     1837.71     19.52 o 
   0  -3   6       25.43       28.84      7.73 o 
   1  -3   6      313.18      261.18     12.43 o 
   2  -3   6       13.99        1.87      7.84 o 
   3  -3   6        6.24        5.70      6.78 o 
   4  -3   6       21.90       14.31      9.68 o 
   5  -3   6     6198.98     6836.20    190.50 o 
   6  -3   6      152.06      143.74      9.70 o 
   7  -3   6       20.90       17.14      7.26 o 
   8  -3   6       12.32       -1.46      6.24 o 
   9  -3   6      626.23      643.00     36.42 o 
  10  -3   6        2.70       -8.27     10.79 o 
  11  -3   6      185.66      163.37     15.88 o 
 -12  -2   6       38.47       32.12     12.43 o 
 -11  -2   6       50.05       34.73     11.99 o 
 -10  -2   6      554.93      564.61     25.26 o 
  -9  -2   6      309.76      307.01      9.53 o 
  -8  -2   6     2463.56     2496.40     53.87 o 
  -7  -2   6       64.33       52.92      7.83 o 
  -6  -2   6     2010.60     1937.18     30.23 o 
  -5  -2   6       28.72       31.08      8.50 o 
  -4  -2   6     2497.34     2292.61     14.50 o 
  -3  -2   6       79.18       85.60     11.09 o 
  -2  -2   6      236.59      259.54     12.61 o 
  -1  -2   6        0.33       -1.11      7.81 o 
   0  -2   6      230.71      167.22      9.22 o 
   1  -2   6       31.99       36.99     11.10 o 
   2  -2   6     3024.70     3149.40    119.56 o 
   3  -2   6       50.84       46.75      5.86 o 
   4  -2   6      338.27      363.19      9.24 o 
   5  -2   6        0.52       -4.51      7.87 o 
   6  -2   6     2905.78     2947.62     32.01 o 
   7  -2   6       29.89       31.78      7.38 o 
   8  -2   6       90.14       70.90      7.49 o 
   9  -2   6        0.64       -6.81     10.99 o 
  10  -2   6      646.70      647.12     19.12 o 
  11  -2   6        0.68       11.79     12.64 o 
  12  -2   6      466.31      411.98     16.02 o 
 -12  -1   6       91.52       82.99      9.02 o 
 -11  -1   6      289.66      302.32     10.51 o 
 -10  -1   6       31.54       24.71      9.88 o 
  -9  -1   6      275.76      280.64     18.87 o 
  -8  -1   6      214.11      215.72     17.67 o 
  -7  -1   6     1056.88     1100.82     12.79 o 
  -6  -1   6       34.58       37.51      8.39 o 
  -5  -1   6      368.54      368.13      8.17 o 
  -4  -1   6      119.99      113.16      6.87 o 
  -3  -1   6     2790.71     2562.75     16.18 o 
  -2  -1   6       62.25       70.99     11.51 o 
  -1  -1   6     1862.71     2037.50     19.85 o 
   0  -1   6       64.89       79.63     11.69 o 
   1  -1   6      457.83      410.77     11.30 o 
   2  -1   6      444.50      446.21     36.41 o 
   3  -1   6     6234.40     6376.87    150.70 o 
   4  -1   6       94.16       99.96     12.14 o 
   5  -1   6        4.58        0.31      7.58 o 
   6  -1   6       12.29       22.80      7.79 o 
   7  -1   6     2532.33     2593.80     23.23 o 
   8  -1   6        5.66       12.64      6.24 o 
   9  -1   6      349.88      333.31     10.04 o 
  10  -1   6      102.03       95.38     11.38 o 
  11  -1   6      256.75      259.09     13.14 o 
  12  -1   6        4.37       -0.43     14.11 o 
 -12   0   6       81.86       61.03     20.96 o 
 -11   0   6       15.44       13.62     10.99 o 
 -10   0   6      256.46      272.12      9.30 o 
  -9   0   6      112.35      115.74     11.30 o 
  -8   0   6      254.62      264.95      8.59 o 
  -7   0   6      393.64      410.69     28.30 o 
  -6   0   6      298.33      318.82      9.59 o 
  -5   0   6      130.32      131.30      6.81 o 
  -4   0   6      825.91      814.62     19.63 o 
  -3   0   6       14.59       11.11      6.43 o 
  -2   0   6     4980.54     4935.62     48.58 o 
  -1   0   6      139.98      132.74     12.40 o 
   0   0   6      478.19      414.03     14.40 o 
   1   0   6       83.60       73.10     11.76 o 
   2   0   6      583.55      603.37     20.72 o 
   3   0   6        9.48       17.19      7.97 o 
   4   0   6     5543.19     5570.39     38.03 o 
   5   0   6        1.85        1.44      7.52 o 
   6   0   6      195.88      228.63      9.85 o 
   7   0   6       10.37        5.78      9.52 o 
   8   0   6      819.27      839.09     31.86 o 
   9   0   6       22.54       36.47      8.95 o 
  10   0   6      520.22      523.46     14.12 o 
  11   0   6        5.16        8.27     10.98 o 
  12   0   6        4.73        2.40     13.11 o 
  13   0   6        0.16       -5.32     13.26 o 
 -13   1   6       61.63       55.87     13.96 o 
 -12   1   6       19.86       11.81      8.72 o 
 -11   1   6      246.15      249.96      9.18 o 
 -10   1   6      257.09      232.18     17.59 o 
  -9   1   6      233.28      221.13     17.24 o 
  -8   1   6      153.74      151.48     13.50 o 
  -7   1   6      388.49      415.72      8.84 o 
  -6   1   6      274.11      254.72      7.60 o 
  -5   1   6     2077.57     2016.18     14.61 o 
  -4   1   6      348.04      343.44     12.20 o 
  -3   1   6      401.98      454.49      8.89 o 
  -2   1   6       65.08       58.11      8.37 o 
  -1   1   6       64.96       48.02      8.61 o 
   0   1   6       12.17       12.23      6.81 o 
   1   1   6     2536.43     2451.21     57.47 o 
   2   1   6      168.42      175.65      9.36 o 
   3   1   6     3609.36     3764.77     27.35 o 
   4   1   6      181.39      192.71      9.10 o 
   5   1   6     3456.99     3462.21     70.81 o 
   6   1   6       38.45       32.45      7.58 o 
   7   1   6       28.98       34.89     11.33 o 
   8   1   6        0.23        7.05      8.24 o 
   9   1   6        8.07       10.54     11.03 o 
  10   1   6        0.59        1.69      7.55 o 
  11   1   6     1128.05     1154.13     14.53 o 
  12   1   6       64.94       61.90     11.78 o 
  13   1   6       50.32       42.06     13.34 o 
 -13   2   6       10.83       11.62     13.21 o 
 -12   2   6        3.21       26.51     11.49 o 
 -11   2   6        7.95       -1.54      6.93 o 
 -10   2   6      269.63      270.33      9.20 o 
  -9   2   6      235.99      252.83     18.20 o 
  -8   2   6      787.06      834.28     23.76 o 
  -7   2   6      647.35      645.14     18.99 o 
  -6   2   6      813.93      817.20     11.19 o 
  -5   2   6      203.99      187.23      6.72 o 
  -4   2   6     1630.97     1541.85     12.72 o 
  -3   2   6      147.06      162.60      8.76 o 
  -2   2   6     3800.79     3766.12     22.82 o 
  -1   2   6       11.66        9.86      5.74 o 
   0   2   6     1611.74     1505.25     19.85 o 
   1   2   6      120.17      116.25      9.02 o 
   2   2   6     6730.77     6683.80     38.84 o 
   3   2   6        6.84        4.26      8.14 o 
   4   2   6       70.85       74.52      8.60 o 
   5   2   6       43.14       40.64      8.07 o 
   6   2   6      727.66      678.66     13.27 o 
   7   2   6       96.40       93.32     11.64 o 
   8   2   6       32.63       27.73      9.36 o 
   9   2   6      495.81      507.24     11.46 o 
  10   2   6       85.40       86.48      9.16 o 
  11   2   6        1.14       -3.30     10.71 o 
  12   2   6     1623.04     1587.39     61.48 o 
  13   2   6        9.86        8.06     10.89 o 
 -13   3   6       78.14       65.71     20.64 o 
 -12   3   6        4.17       10.85     11.92 o 
 -11   3   6      613.10      592.38     11.58 o 
 -10   3   6      215.62      200.25     16.03 o 
  -9   3   6       37.21       49.07      7.84 o 
  -8   3   6      102.92      105.94      9.22 o 
  -7   3   6     1710.40     1631.12     33.76 o 
  -6   3   6      253.24      249.46      8.89 o 
  -5   3   6     1677.80     1743.66     45.00 o 
  -4   3   6       79.35       78.00      8.22 o 
  -3   3   6      350.59      347.16     10.51 o 
  -2   3   6      182.19      178.34      7.12 o 
  -1   3   6     1246.13     1037.33     23.16 o 
   0   3   6       28.92       28.46      6.90 o 
   1   3   6      907.60      948.45     23.74 o 
   2   3   6        0.52       -2.21      8.24 o 
   3   3   6     1101.84      932.12     14.78 o 
   4   3   6      181.07      176.98     10.29 o 
   5   3   6      420.03      412.80     12.22 o 
   6   3   6       56.13       58.63      8.08 o 
   7   3   6      912.70      974.63     13.99 o 
   8   3   6      103.46       96.58      9.74 o 
   9   3   6      332.02      301.18     22.37 o 
  10   3   6       11.50        4.54      8.76 o 
  11   3   6       76.20       64.30     11.17 o 
  12   3   6        4.35       10.74     10.80 o 
  13   3   6      924.59      919.78     37.32 o 
 -13   4   6       40.13       26.79     12.34 o 
 -12   4   6       27.03       30.94      9.65 o 
 -11   4   6      152.90      147.39      9.31 o 
 -10   4   6     1243.90     1202.04     27.78 o 
  -9   4   6      287.13      306.71     17.80 o 
  -8   4   6       17.00       35.53      7.71 o 
  -7   4   6      457.45      458.25     12.80 o 
  -6   4   6     3405.98     3494.55     17.74 o 
  -5   4   6      130.02      139.43      8.39 o 
  -4   4   6      452.16      367.63      8.42 o 
  -3   4   6        6.17        4.30      6.95 o 
  -2   4   6       42.87       42.07     10.69 o 
  -1   4   6        5.55        6.91      5.68 o 
   0   4   6        5.85       21.87      5.77 o 
   1   4   6        1.15        1.01      6.54 o 
   2   4   6      754.14      838.07     13.60 o 
   3   4   6      264.35      250.81     15.51 o 
   4   4   6     4433.99     4633.91    179.93 o 
   5   4   6        0.10        1.99      7.63 o 
   6   4   6     1077.90      995.43     14.90 o 
   7   4   6      341.08      343.23     12.33 o 
   8   4   6      181.87      183.97     10.14 o 
   9   4   6       40.63       38.76     10.92 o 
  10   4   6      508.74      519.96     12.48 o 
  11   4   6       12.87       10.80     10.77 o 
  12   4   6       37.22       35.53     10.99 o 
  13   4   6       20.94       19.00     13.44 o 
 -12   5   6        8.97        2.71     10.21 o 
 -11   5   6        6.64        1.90      8.60 o 
 -10   5   6      140.42      143.85      7.67 o 
  -9   5   6     1609.39     1635.35     18.11 o 
  -8   5   6       14.85       21.43      9.21 o 
  -7   5   6       90.61       81.54      8.30 o 
  -6   5   6       11.42       14.09      6.25 o 
  -5   5   6      196.76      197.68      7.72 o 
  -4   5   6       36.04       38.03      5.77 o 
  -3   5   6      978.75      850.95     10.71 o 
  -2   5   6       45.08       38.77      6.71 o 
  -1   5   6      300.27      268.13     14.42 o 
   0   5   6       30.72       30.30     11.49 o 
   1   5   6     4022.72     3896.45     34.29 o 
   2   5   6       54.38       51.10     11.24 o 
   3   5   6       33.99       31.26     10.97 o 
   4   5   6      600.18      586.95     20.34 o 
   5   5   6     6363.36     6617.57    139.06 o 
   6   5   6       41.34       35.98      9.56 o 
   7   5   6      565.99      550.59     13.95 o 
   8   5   6       25.54       24.28     10.15 o 
   9   5   6       28.91       19.57      9.75 o 
  10   5   6       77.21       85.84     11.85 o 
  11   5   6      583.85      572.88     13.55 o 
  12   5   6       20.02       11.00     12.41 o 
  13   5   6       17.67       27.71     14.23 o 
 -12   6   6      548.92      509.38     33.28 o 
 -11   6   6       19.23       23.14     11.12 o 
 -10   6   6       48.33       60.54      9.97 o 
  -9   6   6       11.16       14.35      8.80 o 
  -8   6   6      729.63      753.35     10.48 o 
  -7   6   6        8.96       17.94      7.55 o 
  -6   6   6      151.71      169.04      7.44 o 
  -5   6   6       31.00       30.69      6.32 o 
  -4   6   6      531.57      507.02      9.94 o 
  -3   6   6      447.18      436.17      9.96 o 
  -2   6   6     6760.03     6994.10     37.40 o 
  -1   6   6      352.11      349.57     10.53 o 
   0   6   6      367.75      400.91      9.83 o 
   1   6   6       94.30       93.37      8.57 o 
   2   6   6      686.36      562.59     13.56 o 
   3   6   6      146.41      172.26     12.10 o 
   4   6   6     1842.60     1806.93     27.13 o 
   5   6   6        5.51        8.65     10.70 o 
   6   6   6      159.07      166.02     14.26 o 
   7   6   6       57.89       57.15     12.81 o 
   8   6   6     1161.71     1151.30     33.45 o 
   9   6   6       47.69       46.18     11.01 o 
  10   6   6       32.28       21.54     11.65 o 
  11   6   6       43.88       44.01     11.63 o 
  12   6   6      344.80      373.22     14.56 o 
 -12   7   6        1.31       -9.17      9.80 o 
 -11   7   6      319.93      366.22     10.41 o 
 -10   7   6       23.85       23.23     11.29 o 
  -9   7   6       43.81       31.19     14.87 o 
  -8   7   6      190.64      186.77      8.27 o 
  -7   7   6      762.02      833.16     10.96 o 
  -6   7   6        0.25       10.80      5.78 o 
  -5   7   6      523.59      511.90     13.70 o 
  -4   7   6       84.78       80.03      6.65 o 
  -3   7   6     1024.13      970.84     11.95 o 
  -2   7   6        6.12        4.04      6.39 o 
  -1   7   6     9355.10     9911.42    441.66 o 
   0   7   6        1.55        0.78      8.48 o 
   1   7   6       26.60       21.31      6.87 o 
   2   7   6       87.42       94.18      7.97 o 
   3   7   6      452.66      431.23     13.80 o 
   4   7   6        4.23        8.11     10.34 o 
   5   7   6     3382.63     3415.41     37.89 o 
   6   7   6       47.35       45.59     13.88 o 
   7   7   6      168.58      164.94     15.71 o 
   8   7   6       65.13       74.56     12.60 o 
   9   7   6     1181.66     1163.53     18.03 o 
  10   7   6        0.55        0.24     12.65 o 
  11   7   6        9.43        4.24     12.72 o 
  12   7   6        6.45       11.43     13.90 o 
 -11   8   6       24.18       25.28     10.28 o 
 -10   8   6      709.60      749.55     23.37 o 
  -9   8   6        1.42        6.45     11.05 o 
  -8   8   6      518.85      495.05     23.67 o 
  -7   8   6        0.40        5.11     11.53 o 
  -6   8   6      231.66      245.63     21.74 o 
  -5   8   6        0.91       14.48      7.02 o 
  -4   8   6     5351.32     5535.62    136.51 o 
  -3   8   6      267.94      273.08     17.65 o 
  -2   8   6     1356.64     1379.58     20.08 o 
  -1   8   6      142.13      142.88      7.36 o 
   0   8   6     3092.85     3000.56     67.49 o 
   1   8   6        0.08       -0.28      8.76 o 
   2   8   6       32.96       25.25      6.84 o 
   3   8   6       54.84       61.88      9.81 o 
   4   8   6      374.68      388.94     13.79 o 
   5   8   6        4.59        2.31     10.66 o 
   6   8   6     1276.65     1377.46     25.28 o 
   7   8   6        6.33        6.59     12.93 o 
   8   8   6      120.51      114.68     15.12 o 
   9   8   6       42.86       29.51     17.42 o 
  10   8   6      544.00      581.18     23.23 o 
  11   8   6       64.95       66.12     21.67 o 
  12   8   6       37.59       38.13     21.71 o 
 -11   9   6      206.21      170.50     42.43 o 
 -10   9   6       83.17       85.60      9.97 o 
  -9   9   6      727.38      767.62     21.57 o 
  -8   9   6      214.23      219.26      9.16 o 
  -7   9   6     1240.42     1295.27     12.06 o 
  -6   9   6       57.95       65.58      9.15 o 
  -5   9   6      414.85      437.50     11.97 o 
  -4   9   6      181.72      195.92      9.15 o 
  -3   9   6     3346.85     3405.27     79.72 o 
  -2   9   6        4.60        1.56      8.29 o 
  -1   9   6      157.59      167.00      9.52 o 
   0   9   6       22.49       23.07      6.85 o 
   1   9   6      180.25      189.34      8.51 o 
   2   9   6       16.92       18.22      9.83 o 
   3   9   6      317.21      355.34     12.37 o 
   4   9   6       34.01       29.38      9.44 o 
   5   9   6        2.70       -2.87     12.51 o 
   6   9   6        4.62       11.62     15.74 o 
   7   9   6      771.50      769.08     21.04 o 
   8   9   6       18.44       23.41     15.79 o 
   9   9   6        8.90        0.87     16.95 o 
  10   9   6       21.17       16.35     20.15 o 
  11   9   6     1236.70     1186.24     33.60 o 
 -10  10   6      689.70      636.97     14.62 o 
  -9  10   6       18.58       35.84     15.89 o 
  -8  10   6      495.19      506.17      9.27 o 
  -7  10   6       11.42       12.57      9.86 o 
  -6  10   6       46.76       46.74      9.04 o 
  -5  10   6        3.12       10.69      9.08 o 
  -4  10   6      299.66      329.41     10.16 o 
  -3  10   6        9.55       16.77      7.43 o 
  -2  10   6     1021.24     1092.88     33.88 o 
  -1  10   6       41.49       35.00      6.71 o 
   0  10   6      384.84      405.04     10.36 o 
   1  10   6        0.48       -7.36      8.85 o 
   2  10   6     2118.09     2177.11     63.78 o 
   4  10   6      788.87      860.13     15.16 o 
   5  10   6       34.57       41.25     11.40 o 
   6  10   6      119.28      116.82     13.52 o 
   7  10   6        0.06       -4.85     12.44 o 
   8  10   6     1000.94      987.85     23.42 o 
   9  10   6        3.64        3.91     22.26 o 
  10  10   6      261.17      266.51     26.05 o 
  -9  11   6      178.28      172.36     12.81 o 
  -8  11   6       50.60       41.05      9.33 o 
  -7  11   6       16.03       16.59      7.84 o 
  -6  11   6       13.74       16.16      7.76 o 
  -5  11   6      586.81      615.34     10.43 o 
  -4  11   6       12.47       13.78      7.19 o 
  -3  11   6      578.71      606.34     11.41 o 
  -2  11   6       30.39       29.58      9.68 o 
  -1  11   6     1049.00     1102.77     22.10 o 
   0  11   6        0.66       -0.19      7.74 o 
   1  11   6      136.94      151.38     12.27 o 
   2  11   6      362.15      331.92     20.84 o 
   7  11   6      432.18      397.96     16.29 o 
   8  11   6       11.16       10.86     15.59 o 
   9  11   6      110.37      118.30     17.44 o 
  10  11   6        7.82        7.28     18.15 o 
  -8  12   6      150.67      140.11     25.76 o 
  -7  12   6        3.87       24.61     11.94 o 
  -6  12   6      447.85      494.15     26.22 o 
  -5  12   6        1.90        4.48      8.14 o 
  -4  12   6     1261.16     1305.45     12.79 o 
  -3  12   6       19.33       21.29      7.75 o 
  -2  12   6      188.40      193.91     10.75 o 
  -1  12   6      156.03      139.85     10.21 o 
   0  12   6      105.46      103.67     11.20 o 
   1  12   6       10.05       10.91     13.41 o 
   2  12   6     2336.86     2284.89     36.65 o 
   3  12   6       35.90       28.00     16.53 o 
   7  12   6        0.48       -6.35     15.47 o 
   8  12   6       12.45       12.91     15.78 o 
   9  12   6       17.24       20.84     19.55 o 
  -7  13   6      624.14      530.71     14.38 o 
  -6  13   6       41.06       25.44     17.82 o 
  -5  13   6       37.38       27.41     11.54 o 
  -4  13   6        0.45       14.11      8.87 o 
  -3  13   6      461.89      507.28     11.53 o 
  -2  13   6        1.05        0.93      7.94 o 
  -1  13   6      691.37      690.40     22.08 o 
   0  13   6       17.69       15.48     11.59 o 
   1  13   6       84.14       74.84     17.07 o 
   2  13   6        1.04        3.62     19.13 o 
   3  13   6      752.02      742.45     22.02 o 
  -5  14   6       17.19       -5.20     30.87 o 
  -4  14   6       72.07       45.51     10.12 o 
  -3  14   6       23.83       19.18     11.83 o 
  -2  14   6      644.48      603.80     45.17 o 
  -1  14   6       36.58       37.36     10.56 o 
   0  14   6       53.67       61.06     10.85 o 
   1  14   6       58.00       45.71     17.42 o 
   2  14   6       10.81        7.04     17.25 o 
   3  14   6       17.83       17.02     18.05 o 
  -2  15   6       47.13       30.59     10.18 o 
  -1  15   6      257.31      261.21     15.63 o 
   0  15   6        0.13       14.48     20.62 o 
   1  15   6      149.46      141.31     18.40 o 
   2  15   6        5.43        8.78     24.28 o 
   3  15   6       66.71       69.70     17.97 o 
  -1  -9   7      190.17      231.00     14.48 o 
   0  -9   7        0.34       21.16     13.11 o 
   1  -9   7      155.36      135.65     14.09 o 
  -5  -8   7       21.41       11.25     13.43 o 
  -4  -8   7       57.06       71.30     11.32 o 
  -3  -8   7       37.94       52.58     12.35 o 
  -2  -8   7      407.18      410.38     20.57 o 
  -1  -8   7       71.43       54.21     19.17 o 
   0  -8   7      383.75      398.68     18.87 o 
   1  -8   7        0.34       -3.24     17.07 o 
   2  -8   7       55.69       74.43     13.55 o 
   3  -8   7        5.84       -2.88     19.08 o 
   4  -8   7      666.55      710.35     20.22 o 
   5  -8   7       53.87       58.79     13.64 o 
  -7  -7   7      147.31      132.47      8.38 o 
  -6  -7   7       76.55       75.30     11.09 o 
  -5  -7   7      632.51      627.59     15.73 o 
  -4  -7   7       77.35       70.81     11.18 o 
  -3  -7   7       11.63       34.49     15.59 o 
  -2  -7   7        1.99       13.88     15.31 o 
  -1  -7   7      174.37      205.70     15.95 o 
   0  -7   7       44.33       38.97     11.33 o 
   1  -7   7      230.95      277.31     16.46 o 
   2  -7   7      129.54      113.30     15.92 o 
   3  -7   7       43.68       43.41     11.30 o 
   4  -7   7      156.78      142.30      9.59 o 
   5  -7   7      813.57      838.06     33.11 o 
   6  -7   7       35.86       49.76     17.67 o 
   7  -7   7      304.76      244.63     14.42 o 
  -8  -6   7      177.59      169.31     19.01 o 
  -7  -6   7       75.02       67.15     10.49 o 
  -6  -6   7       58.23       60.77      9.07 o 
  -5  -6   7       76.05       80.55      9.26 o 
  -4  -6   7       81.56      108.71      9.58 o 
  -3  -6   7       42.31       57.01     11.37 o 
  -2  -6   7      204.54      236.32     16.21 o 
  -1  -6   7       23.55       40.94     10.95 o 
   0  -6   7       14.82       27.63     15.58 o 
   1  -6   7        9.63       15.86     15.68 o 
   2  -6   7     1640.36     1681.23     21.75 o 
   3  -6   7        5.67       13.75     11.08 o 
   4  -6   7      308.67      328.57     26.73 o 
   5  -6   7       19.69       23.02      7.84 o 
   6  -6   7      619.72      610.21     11.09 o 
   7  -6   7       17.21        9.29     10.95 o 
   8  -6   7      127.63      106.18     13.75 o 
  -9  -5   7       46.45       60.04     13.98 o 
  -8  -5   7        2.00       21.58     15.16 o 
  -7  -5   7      314.51      327.34     25.81 o 
  -6  -5   7      137.71      138.21      6.89 o 
  -5  -5   7      140.17      163.26     11.44 o 
  -4  -5   7       13.66       10.65      8.89 o 
  -3  -5   7        2.42        5.09      7.21 o 
  -2  -5   7      106.44      120.51     13.38 o 
  -1  -5   7     2623.59     2486.03     19.83 o 
   0  -5   7      226.68      237.18     10.44 o 
   1  -5   7       55.09       52.65     13.08 o 
   2  -5   7      286.87      305.06     14.32 o 
   3  -5   7      679.83      704.89     22.04 o 
   4  -5   7      319.83      342.58      8.75 o 
   5  -5   7      642.19      681.61     12.94 o 
   6  -5   7        3.57        1.25      9.20 o 
   7  -5   7       29.30       46.39     28.04 o 
   8  -5   7        0.60       11.87     11.35 o 
   9  -5   7      271.86      244.38     19.11 o 
 -10  -4   7      185.84      182.08     14.60 o 
  -9  -4   7        9.33       11.00      9.38 o 
  -8  -4   7       44.40       48.80     20.51 o 
  -7  -4   7       97.44      100.81     10.21 o 
  -6  -4   7      887.68      902.78     11.49 o 
  -5  -4   7      268.03      281.05     14.71 o 
  -4  -4   7     1006.46     1032.06     14.08 o 
  -3  -4   7      162.78      189.44      8.26 o 
  -2  -4   7      646.74      628.82     12.73 o 
  -1  -4   7      436.15      454.01     11.88 o 
   0  -4   7     2075.57     2042.61     21.10 o 
   1  -4   7       48.99       41.67      9.51 o 
   2  -4   7      128.45      127.90     13.55 o 
   3  -4   7       23.76       20.67      9.28 o 
   4  -4   7      459.43      490.93     19.62 o 
   5  -4   7        8.38       11.83      7.33 o 
   6  -4   7      945.42      978.68     24.77 o 
   7  -4   7       93.45       72.67      9.33 o 
   8  -4   7       69.00       43.00     11.13 o 
   9  -4   7       24.01       20.76     12.10 o 
  10  -4   7      558.73      529.25     15.12 o 
 -11  -3   7        1.21      -10.18     10.18 o 
 -10  -3   7      116.36      113.59     19.73 o 
  -9  -3   7      406.95      437.81     10.85 o 
  -8  -3   7      159.91      160.53     15.91 o 
  -7  -3   7      283.40      246.62     15.84 o 
  -6  -3   7      142.47      137.36      7.94 o 
  -5  -3   7      439.01      430.35     21.31 o 
  -4  -3   7      185.83      225.85     27.74 o 
  -3  -3   7      654.30      762.36     10.45 o 
  -2  -3   7      127.22      150.87     14.24 o 
  -1  -3   7       81.29       93.74      9.93 o 
   0  -3   7      103.96      128.11     13.96 o 
   1  -3   7     1954.62     1937.90     21.14 o 
   2  -3   7        0.28        0.32      9.54 o 
   3  -3   7      494.86      511.90     30.57 o 
   4  -3   7       30.12       31.44      8.67 o 
   5  -3   7     2158.22     2315.03     30.61 o 
   6  -3   7       42.80       49.80      7.58 o 
   7  -3   7      456.91      477.99     10.97 o 
   8  -3   7       36.34       51.87     19.60 o 
   9  -3   7       18.69        8.83     18.74 o 
  10  -3   7       15.28       12.74     13.14 o 
  11  -3   7      818.29      769.21     12.49 o 
 -11  -2   7       31.04       26.94     12.19 o 
 -10  -2   7      261.06      255.62     14.96 o 
  -9  -2   7       38.54       49.62      8.03 o 
  -8  -2   7     1413.52     1484.56     45.84 o 
  -7  -2   7      209.25      204.46      8.39 o 
  -6  -2   7       30.17       32.54      6.54 o 
  -5  -2   7        8.88       10.75     10.27 o 
  -4  -2   7      771.76      776.86     11.12 o 
  -3  -2   7      195.40      219.77     10.41 o 
  -2  -2   7     2545.57     2761.91     23.84 o 
  -1  -2   7      183.88      199.78     11.91 o 
   0  -2   7      149.41      176.22      9.14 o 
   1  -2   7      171.82      168.76     11.65 o 
   2  -2   7     1740.04     1745.66     20.96 o 
   3  -2   7       65.42       70.81      7.00 o 
   4  -2   7       89.73       96.15      8.18 o 
   5  -2   7       76.70       78.66      9.91 o 
   6  -2   7      693.82      718.70     11.49 o 
   7  -2   7      304.67      288.96     10.06 o 
   8  -2   7      543.39      568.83     13.76 o 
   9  -2   7        8.88        8.81     12.79 o 
  10  -2   7       52.81       63.45     11.76 o 
  11  -2   7        1.08       -2.99     19.43 o 
 -12  -1   7        4.51       17.78     15.38 o 
 -11  -1   7      243.10      211.48     13.12 o 
 -10  -1   7      195.41      180.49     20.09 o 
  -9  -1   7       96.14       76.56     10.21 o 
  -8  -1   7      300.47      293.13      8.55 o 
  -7  -1   7     1424.15     1400.10     22.66 o 
  -6  -1   7        0.71       -3.56      9.27 o 
  -5  -1   7      164.44      149.22      9.82 o 
  -4  -1   7        0.88        2.48      8.97 o 
  -3  -1   7      967.89      981.02     18.80 o 
  -2  -1   7      401.47      423.79      8.73 o 
  -1  -1   7     3513.64     3901.22     26.80 o 
   0  -1   7      201.98      203.15      9.25 o 
   1  -1   7       29.34       39.22     10.93 o 
   2  -1   7        2.12        2.70     10.81 o 
   3  -1   7      670.92      636.29     14.83 o 
   4  -1   7        8.19        7.27      9.63 o 
   5  -1   7      334.00      379.88     15.73 o 
   6  -1   7       40.18       33.35      7.85 o 
   7  -1   7       32.63       35.34      9.03 o 
   8  -1   7        0.39       -3.79      8.84 o 
   9  -1   7     1661.72     1740.49     20.28 o 
  10  -1   7        1.85        3.78     10.81 o 
  11  -1   7       46.42       32.35     13.17 o 
  12  -1   7        0.05        9.58     14.77 o 
 -12   0   7        7.45       -9.84      9.89 o 
 -11   0   7       87.62       74.51     11.58 o 
 -10   0   7      671.93      658.90      9.88 o 
  -9   0   7       53.45       63.00     10.05 o 
  -8   0   7      834.06      859.27     14.45 o 
  -7   0   7        6.62        6.16      8.26 o 
  -6   0   7       39.35       48.44      6.38 o 
  -5   0   7       92.07       78.59      7.06 o 
  -4   0   7      498.92      528.64     14.26 o 
  -3   0   7      266.37      271.16      7.75 o 
  -2   0   7      205.82      207.26      8.68 o 
  -1   0   7      355.61      374.90     18.47 o 
   0   0   7     5546.63     5420.00     22.46 o 
   1   0   7      163.42      163.06      9.41 o 
   2   0   7      622.32      576.96     14.55 o 
   3   0   7      150.49      155.94     12.32 o 
   4   0   7      100.00      131.71      8.40 o 
   5   0   7       28.83       26.21      9.60 o 
   6   0   7     1437.80     1519.12     35.44 o 
   7   0   7      111.48      111.54     16.74 o 
   8   0   7      267.02      258.18     18.73 o 
   9   0   7        8.38        5.45      9.28 o 
  10   0   7      683.02      739.22     14.97 o 
  11   0   7       18.41       18.14     12.02 o 
  12   0   7        2.08       -3.93     13.34 o 
 -12   1   7        1.54       -1.07     12.08 o 
 -11   1   7        4.64        5.53     13.73 o 
 -10   1   7       53.07       46.89      8.13 o 
  -9   1   7      337.33      330.07     13.40 o 
  -8   1   7      104.89      107.54      7.99 o 
  -7   1   7     1550.01     1644.10     13.21 o 
  -6   1   7       59.61       51.22      6.90 o 
  -5   1   7      170.42      157.22      7.37 o 
  -4   1   7        0.93       -0.38      7.65 o 
  -3   1   7     9820.44    10154.77    198.69 o 
  -2   1   7      325.86      318.97      8.18 o 
  -1   1   7     2694.43     2761.88     37.11 o 
   0   1   7      251.07      256.26     19.66 o 
   1   1   7      381.79      346.06     15.93 o 
   2   1   7        8.45        1.43      6.45 o 
   3   1   7     3403.20     3460.83     20.62 o 
   4   1   7       69.98       69.35      8.31 o 
   5   1   7        3.85       12.97      7.50 o 
   6   1   7      115.69      107.83      9.09 o 
   7   1   7     1550.19     1608.06     29.08 o 
   8   1   7        0.25       -4.32      8.65 o 
   9   1   7       81.33       88.77     10.36 o 
  10   1   7        3.49        4.49      8.91 o 
  11   1   7      449.68      444.05     15.08 o 
  12   1   7       25.30       28.60     13.25 o 
 -12   2   7       94.30       94.83     18.44 o 
 -11   2   7       22.62       41.60     11.01 o 
 -10   2   7      236.72      219.96      9.16 o 
  -9   2   7       10.80        7.61     12.21 o 
  -8   2   7      808.27      853.63     44.46 o 
  -7   2   7        1.54       13.45      9.91 o 
  -6   2   7     3257.39     3344.33     32.59 o 
  -5   2   7       58.55       56.54      7.63 o 
  -4   2   7      478.16      486.36      9.69 o 
  -3   2   7      607.33      598.91     12.96 o 
  -2   2   7     1056.44      985.01     13.09 o 
  -1   2   7      433.78      439.01     13.64 o 
   0   2   7     2074.44     2120.31    110.49 o 
   1   2   7      192.16      176.55      9.11 o 
   2   2   7     1407.00     1362.57     27.64 o 
   3   2   7       66.80       61.39      8.25 o 
   4   2   7     2835.54     2775.09     20.26 o 
   5   2   7        1.62        9.30      7.56 o 
   6   2   7     1038.47     1061.38     25.50 o 
   7   2   7      216.17      214.20     11.98 o 
   8   2   7     2174.45     2213.35     42.36 o 
   9   2   7       56.06       65.73      9.03 o 
  10   2   7      155.18      165.64     11.38 o 
  11   2   7        5.33        8.76     10.94 o 
  12   2   7      284.45      268.78     19.27 o 
 -12   3   7       10.60       29.97     12.04 o 
 -11   3   7      459.00      495.92     55.64 o 
 -10   3   7      113.18      115.10      8.08 o 
  -9   3   7     1613.19     1623.68     90.63 o 
  -8   3   7       54.85       60.22      7.79 o 
  -7   3   7      135.44      159.72      8.36 o 
  -6   3   7      184.85      178.86      9.18 o 
  -5   3   7     2467.77     2489.95     53.98 o 
  -4   3   7       18.88       17.77      7.79 o 
  -3   3   7       25.28       15.48      6.50 o 
  -2   3   7       45.06       50.73      6.79 o 
  -1   3   7     9696.25    10016.42    332.65 o 
   0   3   7      116.10       95.38      7.31 o 
   1   3   7      249.22      212.46      9.37 o 
   2   3   7        2.49        1.72      7.86 o 
   3   3   7        5.45        5.24      7.94 o 
   4   3   7        0.13       -0.68      7.77 o 
   5   3   7     4110.65     4091.11     30.25 o 
   6   3   7       38.51       41.07      9.65 o 
   7   3   7       69.76       78.29     10.66 o 
   8   3   7      130.62      124.58      9.75 o 
   9   3   7      692.14      697.91     12.08 o 
  10   3   7       43.23       39.44     10.80 o 
  11   3   7      453.38      445.37     12.75 o 
  12   3   7       19.09       12.25     13.47 o 
 -12   4   7       94.47       91.51     15.86 o 
 -11   4   7       12.05       26.29      9.12 o 
 -10   4   7      523.81      478.34     43.88 o 
  -9   4   7       68.31       56.26      9.69 o 
  -8   4   7      191.24      220.15      8.73 o 
  -7   4   7       26.87       25.48      7.53 o 
  -6   4   7      480.52      485.27     17.91 o 
  -5   4   7      235.00      240.60     11.67 o 
  -4   4   7     3224.76     3230.04    154.42 o 
  -3   4   7       88.89       87.05      6.92 o 
  -2   4   7      274.44      301.07      7.52 o 
  -1   4   7      144.40      124.70      8.23 o 
   0   4   7     1155.67     1009.12     29.37 o 
   1   4   7       20.21       17.28      6.52 o 
   2   4   7     3969.99     3920.35     23.66 o 
   3   4   7       28.30       33.06      7.99 o 
   4   4   7      529.56      533.03     12.88 o 
   5   4   7       10.83       13.21      8.61 o 
   6   4   7     3644.73     3826.45     25.42 o 
   7   4   7      117.64      118.58     10.06 o 
   8   4   7        1.94        2.23      8.93 o 
   9   4   7        3.51       12.92     10.88 o 
  10   4   7      315.71      326.16     12.36 o 
  11   4   7        0.31        2.10     10.70 o 
  12   4   7      950.21      919.20     19.88 o 
 -12   5   7       75.65       38.15     17.44 o 
 -11   5   7        3.29        4.77     14.23 o 
 -10   5   7       51.55       39.90      9.78 o 
  -9   5   7      568.04      576.31      9.84 o 
  -8   5   7       35.23       34.54     14.43 o 
  -7   5   7      523.14      571.30     40.06 o 
  -6   5   7      207.78      207.52      8.45 o 
  -5   5   7      196.17      206.93      7.31 o 
  -4   5   7      278.16      278.84      7.12 o 
  -3   5   7      203.70      161.32      6.52 o 
  -2   5   7       25.51       20.79      6.37 o 
  -1   5   7     1693.42     1697.18     46.58 o 
   0   5   7      114.91      118.83      7.07 o 
   1   5   7      355.07      379.75     12.79 o 
   2   5   7        5.65        4.16      6.31 o 
   3   5   7     1276.75     1204.70     55.80 o 
   4   5   7        2.56        0.64      9.89 o 
   5   5   7     1206.66     1210.02     44.93 o 
   6   5   7        1.30       -5.13     11.73 o 
   7   5   7     2392.67     2511.08     23.26 o 
   8   5   7       55.19       63.52     10.19 o 
   9   5   7      208.72      198.45     10.06 o 
  10   5   7      145.74      164.47     11.56 o 
  11   5   7      119.88      135.30     11.95 o 
  12   5   7       20.63       21.45     14.23 o 
 -12   6   7       30.24       53.49     10.79 o 
 -11   6   7        0.38       16.96     11.04 o 
 -10   6   7      267.06      245.15     10.68 o 
  -9   6   7       36.61       27.71      7.17 o 
  -8   6   7        8.47        1.87      9.02 o 
  -7   6   7       52.89       56.44     10.43 o 
  -6   6   7      599.80      595.72     37.33 o 
  -5   6   7       15.47        4.11      7.62 o 
  -4   6   7     1158.20     1269.16     23.15 o 
  -3   6   7        3.77        1.03      6.33 o 
  -2   6   7     2424.37     2480.48     27.63 o 
  -1   6   7        1.21       -4.86      8.12 o 
   0   6   7     1605.41     1625.28     56.53 o 
   1   6   7       62.19       56.84      8.22 o 
   2   6   7      978.07     1015.37     18.06 o 
   3   6   7        2.74        1.04      9.42 o 
   4   6   7     4063.63     4124.34     37.85 o 
   5   6   7        2.85        5.99     10.49 o 
   6   6   7     2240.38     2332.53     60.98 o 
   7   6   7      169.26      174.29     13.58 o 
   8   6   7       64.53       65.94     11.21 o 
   9   6   7        0.21        3.12     10.06 o 
  10   6   7       25.66       17.45     12.75 o 
  11   6   7      113.54       96.65     12.16 o 
  12   6   7       79.16       79.31     13.22 o 
 -12   7   7        9.94       16.07     10.61 o 
 -11   7   7        9.32       15.39     13.67 o 
 -10   7   7       33.48       27.63      8.74 o 
  -9   7   7      308.32      310.62      9.36 o 
  -8   7   7       17.54       11.74      8.88 o 
  -7   7   7      268.56      275.39     15.81 o 
  -6   7   7       52.55       56.97     10.35 o 
  -5   7   7      632.34      632.17      9.72 o 
  -4   7   7      152.14      165.39     10.14 o 
  -3   7   7     1221.46     1246.07     12.73 o 
  -2   7   7      468.98      450.27     10.12 o 
  -1   7   7     1039.06     1005.80     24.29 o 
   0   7   7      103.51       96.43      7.43 o 
   1   7   7     2126.73     1951.04     20.48 o 
   2   7   7       43.48       45.58      7.26 o 
   3   7   7       14.94       15.14      9.42 o 
   4   7   7       26.42       23.09     10.38 o 
   5   7   7     2026.74     1982.28     28.58 o 
   6   7   7       56.22       50.32     14.10 o 
   7   7   7       44.71       35.73     22.15 o 
   8   7   7      127.58      143.54     13.48 o 
   9   7   7      142.44      162.32     14.78 o 
  10   7   7        0.78       -4.10     12.53 o 
  11   7   7      554.13      532.77     15.15 o 
  12   7   7        2.46       -1.63     15.73 o 
 -11   8   7       15.71       30.21     12.11 o 
 -10   8   7       98.45      100.30     11.37 o 
  -9   8   7      162.00      159.91      8.56 o 
  -8   8   7     1803.71     1866.99     19.44 o 
  -7   8   7      420.09      407.99      9.24 o 
  -6   8   7       40.43       28.29      7.65 o 
  -5   8   7        0.50       -6.72      8.69 o 
  -4   8   7     1231.40     1230.14     44.67 o 
  -3   8   7       19.70       17.54      8.41 o 
  -2   8   7     3814.08     3875.15     95.77 o 
  -1   8   7      166.72      172.23      8.74 o 
   0   8   7       86.16      107.59      7.38 o 
   1   8   7       33.46       32.48      7.43 o 
   2   8   7       15.83       15.06      9.34 o 
   3   8   7        6.59        9.29      9.20 o 
   4   8   7      392.74      387.89     13.89 o 
   5   8   7        0.09        7.46     10.33 o 
   6   8   7     2123.96     2260.18     32.07 o 
   7   8   7       75.13       74.36     17.37 o 
   9   8   7       85.43       81.25     23.21 o 
  10   8   7       89.48       85.80     20.66 o 
  11   8   7        1.11        2.50     23.97 o 
 -11   9   7      348.90      300.94     18.76 o 
 -10   9   7       75.08       92.10     18.48 o 
  -9   9   7       10.17        7.96     10.90 o 
  -8   9   7       36.35       36.67      7.90 o 
  -7   9   7     2349.82     2363.94     14.98 o 
  -6   9   7        9.44        2.40      6.38 o 
  -5   9   7       59.29       62.74      9.20 o 
  -4   9   7       36.83       36.95      9.36 o 
  -3   9   7     1041.21     1105.38     60.33 o 
  -2   9   7      230.58      231.25      8.08 o 
  -1   9   7      245.05      271.23      8.31 o 
   0   9   7       31.67       33.86      8.93 o 
   1   9   7      818.68      810.82     19.15 o 
   2   9   7       17.59       15.89      6.89 o 
   3   9   7     2360.73     2346.30     23.90 o 
   4   9   7        7.16       14.28      9.19 o 
   5   9   7      993.69     1094.04     20.83 o 
   6   9   7       81.23      103.17     16.77 o 
   7   9   7      170.40      192.78     17.97 o 
   8   9   7       20.66       13.75     18.19 o 
  10   9   7        2.98        3.67     31.55 o 
  11   9   7      103.40       99.52     31.60 o 
 -10  10   7     1231.72     1176.75     62.98 o 
  -9  10   7      128.76      141.36     10.07 o 
  -8  10   7      522.97      551.71     35.53 o 
  -7  10   7      216.93      226.91     10.47 o 
  -6  10   7      398.51      437.85     14.81 o 
  -5  10   7       18.02       17.14      7.96 o 
  -4  10   7      280.11      296.42      8.64 o 
  -3  10   7       72.15       75.17      9.30 o 
  -2  10   7       94.99       76.94     10.45 o 
  -1  10   7       64.50       76.58      9.68 o 
   0  10   7     2458.11     2553.02     77.44 o 
   1  10   7       98.86       96.96      7.91 o 
   2  10   7       40.86       46.51     12.51 o 
   3  10   7       45.02       56.37      8.62 o 
   4  10   7      484.32      498.70     15.04 o 
   5  10   7       23.07       20.69      8.45 o 
   6  10   7      354.09      346.70     15.78 o 
   7  10   7       48.42       50.86     12.81 o 
   8  10   7      298.67      287.36     19.59 o 
  -9  11   7      686.29      660.30     15.16 o 
  -8  11   7        2.85       -2.97      9.99 o 
  -7  11   7       52.09       50.63     13.62 o 
  -6  11   7        0.43        0.43      9.62 o 
  -5  11   7      308.13      298.55      8.17 o 
  -4  11   7        1.49       -1.83      7.21 o 
  -3  11   7     1257.82     1369.74     15.98 o 
  -2  11   7      195.56      210.45     10.70 o 
  -1  11   7      394.85      406.68     11.08 o 
   0  11   7       19.30        6.87     15.84 o 
   1  11   7     1444.75     1510.45     22.42 o 
   2  11   7       81.18       85.40     12.98 o 
   3  11   7      531.64      538.78     14.84 o 
   4  11   7        5.37        7.73      7.98 o 
   5  11   7      532.83      520.48     13.27 o 
   6  11   7        4.35       -6.30     12.10 o 
   7  11   7      700.85      712.56     19.31 o 
   8  11   7        2.11       -5.05     19.30 o 
   9  11   7       44.71       53.67     22.97 o 
  -8  12   7      113.67      128.01     25.30 o 
  -7  12   7        0.99       -9.68      9.68 o 
  -6  12   7      295.57      314.74     14.84 o 
  -5  12   7        4.77        5.11     12.67 o 
  -4  12   7      165.59      173.88     10.32 o 
  -3  12   7       16.24       21.11     10.24 o 
  -2  12   7      720.49      748.15     11.25 o 
  -1  12   7       16.27       13.72      7.68 o 
   0  12   7      188.63      188.66     19.73 o 
   1  12   7       25.36       22.36     10.00 o 
   2  12   7      948.63      980.64     15.35 o 
   3  12   7        9.35        2.83      8.27 o 
   4  12   7      229.41      262.90     13.09 o 
   5  12   7        9.31        8.16      8.00 o 
   6  12   7        3.05        3.27     12.83 o 
   7  12   7       21.52       22.16     15.91 o 
   8  12   7      479.27      453.86     23.95 o 
   9  12   7        0.52        6.17     15.64 o 
  -7  13   7      341.47      320.52     33.36 o 
  -6  13   7       22.18       23.75      9.81 o 
  -5  13   7      485.61      466.23     17.37 o 
  -4  13   7      101.71      108.72      9.47 o 
  -3  13   7       56.30       67.30     10.44 o 
  -2  13   7       85.66       74.49      8.06 o 
  -1  13   7     1179.08     1184.19     52.13 o 
   0  13   7        0.07       -6.17     11.67 o 
   1  13   7      113.76       98.78     10.86 o 
   2  13   7        0.90        4.31      7.55 o 
   3  13   7      356.31      315.56     11.06 o 
   4  13   7       19.62       23.39     10.26 o 
   5  13   7       57.83       67.34     15.21 o 
   6  13   7        3.96       11.70     14.75 o 
   7  13   7        1.25      -13.70     15.41 o 
  -5  14   7       12.84       -5.17     25.43 o 
  -4  14   7      542.45      511.36     27.91 o 
  -3  14   7        3.43       23.76     26.34 o 
  -2  14   7       78.71       83.99     17.16 o 
  -1  14   7        3.27        0.71     11.52 o 
   0  14   7      296.64      290.52     12.91 o 
   1  14   7       44.19       37.59      9.40 o 
   2  14   7      148.15      151.93     12.10 o 
   3  14   7        0.06      -10.16     15.79 o 
   4  14   7      185.81      160.11     16.04 o 
   5  14   7        6.58        8.20     10.66 o 
   6  14   7      230.74      174.12     16.68 o 
  -2  15   7        1.51       -5.11     17.98 o 
  -1  15   7      147.04      102.87     13.41 o 
   0  15   7        8.43        6.46     12.61 o 
   1  15   7       57.61       74.38     10.67 o 
   2  15   7        0.01        1.55     11.64 o 
   3  15   7       79.28       58.27     16.30 o 
  -2  -8   8        4.31       31.52     18.66 o 
  -1  -8   8       67.99       60.15     13.77 o 
   0  -8   8      970.23      970.59     18.35 o 
   1  -8   8      151.54      144.47     14.56 o 
   2  -8   8        1.74       -5.67     18.99 o 
  -5  -7   8       23.25        8.45     13.51 o 
  -4  -7   8       64.55       71.55     13.00 o 
  -3  -7   8      668.65      709.03     13.32 o 
  -2  -7   8       56.40       55.77     19.13 o 
  -1  -7   8        2.08      -17.42     17.42 o 
   0  -7   8       10.06       17.70     17.25 o 
   1  -7   8      480.84      507.01     15.50 o 
   2  -7   8       14.47      -15.32     19.18 o 
   3  -7   8      346.93      360.17     20.39 o 
   4  -7   8        2.33      -14.38     19.20 o 
   5  -7   8       14.16       32.26     13.52 o 
  -7  -6   8       65.16       40.86      9.27 o 
  -6  -6   8      433.19      389.15     26.46 o 
  -5  -6   8       21.71       20.29     10.99 o 
  -4  -6   8       21.47       18.32      9.10 o 
  -3  -6   8        1.88       10.99     11.60 o 
  -2  -6   8      132.46      157.20     16.37 o 
  -1  -6   8       44.29       43.11     15.53 o 
   0  -6   8      261.70      284.10     12.47 o 
   1  -6   8      219.17      217.73     16.48 o 
   2  -6   8      495.94      471.91     17.79 o 
   3  -6   8      206.48      180.19     12.06 o 
   4  -6   8      709.69      692.35     26.90 o 
   5  -6   8       31.87       31.35     16.20 o 
   6  -6   8       17.00        5.74     10.99 o 
   7  -6   8        5.28        8.74      9.39 o 
  -8  -5   8       80.52       67.02     10.61 o 
  -7  -5   8       14.12       10.56     10.17 o 
  -6  -5   8       52.97       48.88     15.90 o 
  -5  -5   8      646.44      676.68     28.50 o 
  -4  -5   8       62.61       76.42     11.03 o 
  -3  -5   8        7.95       24.94     10.95 o 
  -2  -5   8       39.32       15.04     15.81 o 
  -1  -5   8     1157.03     1085.51     16.05 o 
   0  -5   8       30.87       16.72     15.68 o 
   1  -5   8      402.85      449.58     17.16 o 
   2  -5   8       17.07       10.26     15.81 o 
   3  -5   8      194.50      188.79     16.34 o 
   4  -5   8        6.94       -0.50     11.08 o 
   5  -5   8      927.63      928.86     12.26 o 
   6  -5   8        6.52        7.44     10.83 o 
   7  -5   8       21.12       25.60     20.96 o 
   8  -5   8        0.55      -11.31     13.35 o 
  -9  -4   8       68.09       70.73     10.08 o 
  -8  -4   8      385.84      420.41     13.51 o 
  -7  -4   8       14.29       22.32     22.13 o 
  -6  -4   8      124.66      115.02      9.52 o 
  -5  -4   8      136.55      144.12      8.01 o 
  -4  -4   8     1343.66     1385.39     12.90 o 
  -3  -4   8       29.44       33.88      7.32 o 
  -2  -4   8        4.61       24.80     12.57 o 
  -1  -4   8       14.36       15.26     13.21 o 
   0  -4   8      945.90      871.69     16.75 o 
   1  -4   8      142.35      137.96     13.29 o 
   2  -4   8      758.04      806.71     16.26 o 
   3  -4   8       72.29       67.98      9.41 o 
   4  -4   8       68.15       64.07     14.25 o 
   5  -4   8       78.31       84.10      9.43 o 
   6  -4   8     2470.34     2480.65     44.99 o 
   7  -4   8        2.45        6.82     10.07 o 
   8  -4   8        1.53       -2.30     10.85 o 
   9  -4   8        3.82      -14.79     17.96 o 
 -10  -3   8        0.99      -12.23     12.23 o 
  -9  -3   8       85.79       95.99     21.09 o 
  -8  -3   8       38.71       38.33      9.27 o 
  -7  -3   8     1333.22     1248.79     40.23 o 
  -6  -3   8      158.29      148.89      8.58 o 
  -5  -3   8      370.42      389.41      7.90 o 
  -4  -3   8      121.35      126.74      7.73 o 
  -3  -3   8      890.96      993.86     35.52 o 
  -2  -3   8      125.13      128.59     13.39 o 
  -1  -3   8      804.12      807.24     16.64 o 
   0  -3   8        9.69       13.03     12.98 o 
   1  -3   8        2.37       18.78     12.72 o 
   2  -3   8        4.70        8.00      9.09 o 
   3  -3   8      617.86      711.42     38.69 o 
   4  -3   8       32.19       33.76     14.22 o 
   5  -3   8       17.86       -0.62      8.97 o 
   6  -3   8       36.99       63.41      7.97 o 
   7  -3   8     1616.52     1662.19     15.50 o 
   8  -3   8       75.92       80.76     11.12 o 
   9  -3   8       71.93       57.17     11.12 o 
  10  -3   8       13.20        9.33     13.52 o 
 -10  -2   8      302.33      264.68     11.21 o 
  -9  -2   8       85.88      101.79      9.40 o 
  -8  -2   8        4.43        2.69      7.83 o 
  -7  -2   8      184.88      191.42     10.34 o 
  -6  -2   8     1277.58     1308.90     20.27 o 
  -5  -2   8      175.96      175.02      9.69 o 
  -4  -2   8        2.06        4.33      7.53 o 
  -3  -2   8       54.31       72.27      7.34 o 
  -2  -2   8      223.61      237.49     11.19 o 
  -1  -2   8       10.48       24.26     13.61 o 
   0  -2   8      712.61      716.06     13.41 o 
   1  -2   8        7.96        7.85      9.49 o 
   2  -2   8      253.41      256.37     14.62 o 
   3  -2   8        9.11        8.73      9.42 o 
   4  -2   8      954.33      991.66     28.36 o 
   5  -2   8      126.99      128.35      9.34 o 
   6  -2   8     2702.37     2649.38     15.73 o 
   7  -2   8       11.85       22.73     11.23 o 
   8  -2   8      455.45      427.43     13.43 o 
   9  -2   8       28.47       29.85     10.83 o 
  10  -2   8      322.01      286.62     28.76 o 
 -11  -1   8       85.44       87.94     21.29 o 
 -10  -1   8       48.29       33.82     10.32 o 
  -9  -1   8      541.99      549.66     11.68 o 
  -8  -1   8        0.60        1.37      7.71 o 
  -7  -1   8      145.86      147.98      6.91 o 
  -6  -1   8      173.82      177.23      8.20 o 
  -5  -1   8      151.68      162.95     10.17 o 
  -4  -1   8       37.77       45.12      7.49 o 
  -3  -1   8      283.32      263.71      9.46 o 
  -2  -1   8       32.22       36.16      6.13 o 
  -1  -1   8      121.54      116.45      7.41 o 
   0  -1   8       97.85      103.41     13.97 o 
   1  -1   8     2231.19     2300.34     20.16 o 
   2  -1   8      303.53      317.43     15.01 o 
   3  -1   8       45.48       67.26      9.67 o 
   4  -1   8      228.34      243.86     13.47 o 
   5  -1   8     3022.09     3067.94     40.52 o 
   6  -1   8        5.21        3.40      9.10 o 
   7  -1   8     1330.05     1306.00    102.77 o 
   8  -1   8       95.51      106.51     19.06 o 
   9  -1   8        3.59       -4.05      8.81 o 
  10  -1   8        1.38        8.53     10.81 o 
  11  -1   8      499.56      456.20     19.47 o 
 -11   0   8        1.15        8.29      9.64 o 
 -10   0   8       82.98       75.62      9.38 o 
  -9   0   8      134.74      127.08      7.33 o 
  -8   0   8      216.90      230.75     10.18 o 
  -7   0   8      218.48      220.90      9.76 o 
  -6   0   8        3.05        2.28      7.47 o 
  -5   0   8        3.65        7.30      9.39 o 
  -4   0   8        2.97        7.91     11.79 o 
  -3   0   8      269.83      294.28      8.37 o 
  -2   0   8     3966.81     3873.25     18.55 o 
  -1   0   8      349.24      331.51      9.25 o 
   0   0   8      977.87      994.28     10.92 o 
   1   0   8       55.20       51.45      6.61 o 
   2   0   8     1631.18     1484.21     18.68 o 
   3   0   8        5.48       12.26     13.46 o 
   4   0   8       16.70       19.17      9.49 o 
   5   0   8        1.15       -1.57      9.50 o 
   6   0   8     2089.36     2197.68     36.94 o 
   7   0   8       21.41       24.67      7.48 o 
   8   0   8      807.32      765.52     10.63 o 
   9   0   8        7.29       18.96     16.34 o 
  10   0   8       47.02       41.17     11.65 o 
  11   0   8        7.27        3.21     12.34 o 
 -12   1   8       67.16       43.35     10.82 o 
 -11   1   8      111.37       98.51     10.31 o 
 -10   1   8        8.60        0.77     10.58 o 
  -9   1   8        7.71       19.10      9.76 o 
  -8   1   8       49.86       45.83      7.59 o 
  -7   1   8      494.79      507.73      9.55 o 
  -6   1   8      414.43      419.90      9.51 o 
  -5   1   8      142.59      143.93     11.54 o 
  -4   1   8      289.32      301.73     13.75 o 
  -3   1   8     2649.15     2636.74     33.09 o 
  -2   1   8      484.86      500.90     15.04 o 
  -1   1   8     2757.06     2700.32     91.33 o 
   0   1   8       44.32       38.67      7.88 o 
   1   1   8        3.40        1.51      7.63 o 
   2   1   8      141.34      142.13      8.48 o 
   3   1   8     2201.38     2094.09     15.60 o 
   4   1   8       18.08       24.25      8.50 o 
   5   1   8       45.71       53.39      8.56 o 
   6   1   8        6.45        5.11      7.79 o 
   7   1   8      453.16      436.16     16.18 o 
   8   1   8        2.92       -0.62      8.38 o 
   9   1   8      688.44      688.39     28.32 o 
  10   1   8       32.40       39.40     10.00 o 
  11   1   8      119.11      121.89     15.87 o 
  12   1   8       15.15        5.34     13.29 o 
 -12   2   8        1.86        9.02     12.21 o 
 -11   2   8        1.70       -2.99     12.44 o 
 -10   2   8      121.04      114.12     12.22 o 
  -9   2   8      290.58      272.93     23.77 o 
  -8   2   8      382.40      381.68     15.90 o 
  -7   2   8      691.39      711.64     51.10 o 
  -6   2   8     3438.04     3654.30    128.25 o 
  -5   2   8       71.69       88.26     11.33 o 
  -4   2   8      532.13      540.59      9.10 o 
  -3   2   8        6.77        8.11      6.21 o 
  -2   2   8     2189.15     2244.74     29.44 o 
  -1   2   8      108.06      106.44      6.09 o 
   0   2   8     2937.21     3010.85     39.28 o 
   1   2   8       15.02       12.24      6.37 o 
   2   2   8      582.40      642.77     14.02 o 
   3   2   8       28.87       23.93      7.83 o 
   4   2   8     1931.51     1826.69     16.18 o 
   5   2   8       25.78       26.58      8.43 o 
   6   2   8       38.18       45.96      8.57 o 
   7   2   8      362.16      352.99     10.31 o 
   8   2   8      146.59      157.75     10.99 o 
   9   2   8       40.54       51.45     19.84 o 
  10   2   8      874.53      929.51     22.55 o 
  11   2   8       12.02        7.62     10.93 o 
  12   2   8       12.14       15.70     13.17 o 
 -12   3   8       28.77        6.46     19.01 o 
 -11   3   8      176.73      176.02     12.34 o 
 -10   3   8       79.48       94.53     12.95 o 
  -9   3   8     2461.56     2489.53     15.94 o 
  -8   3   8      363.92      378.20     17.41 o 
  -7   3   8      573.79      591.59     13.81 o 
  -6   3   8      339.04      347.58     17.27 o 
  -5   3   8       55.40       50.02      6.56 o 
  -4   3   8      142.97      133.83      7.01 o 
  -3   3   8       63.10       53.66      5.78 o 
  -2   3   8       77.09       72.44      6.88 o 
  -1   3   8        3.88        8.96      6.18 o 
   0   3   8       71.40       68.81      6.70 o 
   1   3   8     2013.80     1764.66     21.33 o 
   2   3   8       46.85       45.20      7.99 o 
   3   3   8       29.58       35.87      7.91 o 
   4   3   8       75.15       70.48      8.21 o 
   5   3   8      206.70      209.94      9.97 o 
   6   3   8       10.77        3.86      8.42 o 
   7   3   8      395.45      381.44     13.18 o 
   8   3   8        7.91       -0.54      8.96 o 
   9   3   8      291.11      282.90     13.67 o 
  10   3   8       11.70        3.34     10.82 o 
  11   3   8      638.82      671.16     24.97 o 
  12   3   8        4.63       -8.73     15.19 o 
 -12   4   8      791.33      691.14     13.40 o 
 -11   4   8       65.57       72.32     11.68 o 
 -10   4   8       66.51       65.32     11.09 o 
  -9   4   8      485.87      469.10     19.90 o 
  -8   4   8      703.54      707.09     34.13 o 
  -7   4   8      336.76      365.55     19.45 o 
  -6   4   8      448.42      458.91     16.39 o 
  -5   4   8       47.91       40.92      6.52 o 
  -4   4   8      181.75      172.91      7.17 o 
  -3   4   8       70.79       79.96     13.23 o 
  -2   4   8      535.90      450.74     10.10 o 
  -1   4   8       12.58        2.08      7.83 o 
   0   4   8       71.84       58.42      8.12 o 
   1   4   8       96.82       97.45     14.16 o 
   2   4   8      299.88      254.82     11.55 o 
   3   4   8        0.42       -7.79      8.40 o 
   4   4   8     1016.79      997.34     20.52 o 
   5   4   8      429.58      446.88     12.74 o 
   6   4   8      179.23      195.46     11.26 o 
   7   4   8      159.13      151.36     10.85 o 
   8   4   8     1397.27     1410.64     16.33 o 
   9   4   8       68.59       53.16     10.07 o 
  10   4   8       38.52       46.25     10.90 o 
  11   4   8        6.58        9.33     10.89 o 
  12   4   8      772.03      743.68     24.25 o 
 -12   5   8       49.47       43.97     12.69 o 
 -11   5   8      105.99      123.10     20.33 o 
 -10   5   8        2.22       18.06      8.87 o 
  -9   5   8      197.96      157.11     12.82 o 
  -8   5   8       47.62       54.15      7.67 o 
  -7   5   8      329.29      389.70     11.70 o 
  -6   5   8        1.54        7.38      8.52 o 
  -5   5   8     1891.45     1832.24     75.00 o 
  -4   5   8       18.49       11.53      5.49 o 
  -3   5   8      546.03      588.63      9.25 o 
  -2   5   8        0.40        1.95      5.38 o 
  -1   5   8     2185.67     2144.63     43.62 o 
   0   5   8      113.29      121.03      7.02 o 
   1   5   8     1474.00     1475.69     56.06 o 
   2   5   8      283.04      278.25      9.29 o 
   3   5   8     1403.93     1403.11     16.29 o 
   4   5   8      137.57      140.03      9.66 o 
   5   5   8     1474.42     1587.59     29.37 o 
   6   5   8      143.20      148.62     12.69 o 
   7   5   8       80.52       94.93     10.69 o 
   8   5   8       25.33       28.25     10.89 o 
   9   5   8     1356.28     1397.05     17.85 o 
  10   5   8       14.03       18.67     11.31 o 
  11   5   8       11.98       18.31     10.37 o 
  12   5   8        0.10       14.85     13.93 o 
 -11   6   8        0.70      -12.26     12.26 o 
 -10   6   8      241.97      250.97     25.09 o 
  -9   6   8       50.15       52.94      7.85 o 
  -8   6   8      406.74      407.81     26.18 o 
  -7   6   8       31.92       28.29      7.54 o 
  -6   6   8       36.27       30.90      7.97 o 
  -5   6   8      255.21      269.52      7.58 o 
  -4   6   8     2507.38     2590.38     15.21 o 
  -3   6   8      163.82      156.37      7.15 o 
  -2   6   8      523.67      568.41     15.91 o 
  -1   6   8      191.12      195.78     19.69 o 
   0   6   8     4182.66     4183.70    147.67 o 
   1   6   8      151.01      158.89      7.35 o 
   2   6   8      437.59      416.47      9.85 o 
   3   6   8       86.07       84.16     10.60 o 
   4   6   8      135.05      113.64     12.95 o 
   5   6   8      118.86      121.01     23.35 o 
   6   6   8     5842.71     6289.38     61.44 o 
   7   6   8        0.43        5.97     11.51 o 
   8   6   8      392.94      399.13     13.35 o 
   9   6   8       20.59       21.82     11.52 o 
  10   6   8        6.30        4.76     12.39 o 
  11   6   8       59.08       59.11     12.32 o 
  12   6   8       50.45       55.72     16.09 o 
 -11   7   8       13.20       11.00     10.60 o 
 -10   7   8        1.10        4.29     12.34 o 
  -9   7   8      405.03      412.83      9.67 o 
  -8   7   8       63.18       52.38     10.03 o 
  -7   7   8      563.15      569.05     10.99 o 
  -6   7   8       46.90       51.83      9.17 o 
  -5   7   8      275.16      303.11      8.21 o 
  -4   7   8       64.17       58.30      6.94 o 
  -3   7   8     3190.18     3322.52    131.44 o 
  -2   7   8       14.05        8.58      7.71 o 
  -1   7   8      443.12      425.30     10.13 o 
   0   7   8       95.18       90.61      8.52 o 
   1   7   8     4237.92     4309.27     30.36 o 
   2   7   8       20.94       18.07      9.84 o 
   3   7   8     2552.72     2535.67     26.07 o 
   4   7   8       86.35       89.46     10.50 o 
   5   7   8      156.72      112.41     11.53 o 
   7   7   8     1027.33      970.99     42.78 o 
   8   7   8        1.28       -2.73     12.28 o 
   9   7   8      377.62      379.54     16.55 o 
  10   7   8        5.66       10.57     12.57 o 
  11   7   8      230.05      252.21     17.24 o 
  12   7   8        0.01        3.02     15.63 o 
 -11   8   8        3.05       -9.83      9.83 o 
 -10   8   8        3.04        3.46     12.19 o 
  -9   8   8        1.60       14.05     10.73 o 
  -8   8   8      246.71      253.81     20.29 o 
  -7   8   8       14.09       18.71      8.26 o 
  -6   8   8     1043.86     1158.61     39.88 o 
  -5   8   8      149.46      151.23      7.21 o 
  -4   8   8      144.06      155.57      8.20 o 
  -3   8   8      581.45      598.01     12.88 o 
  -2   8   8     5736.54     5935.31    202.54 o 
  -1   8   8       40.73       46.32      7.71 o 
   0   8   8     1260.33     1310.16     38.68 o 
   1   8   8        2.91        0.96      7.14 o 
   2   8   8       16.44       18.86      6.76 o 
   3   8   8       12.46       13.46      9.25 o 
   4   8   8       16.60        6.44      9.31 o 
   5   8   8       34.26       48.47     12.91 o 
   6   8   8      292.30      307.10     19.27 o 
  10   8   8       18.47       14.79     22.01 o 
  11   8   8        2.45        1.04     24.38 o 
 -10   9   8       18.61        6.74      9.83 o 
  -9   9   8      383.08      395.91      9.56 o 
  -8   9   8      133.37      131.30      8.49 o 
  -7   9   8      722.31      783.90     41.21 o 
  -6   9   8      355.41      387.15     10.30 o 
  -5   9   8     1034.05     1134.97     11.57 o 
  -4   9   8        0.98       -0.99      9.09 o 
  -3   9   8     1470.60     1597.55     14.56 o 
  -2   9   8       30.43       28.15      8.42 o 
  -1   9   8      469.83      485.54     28.87 o 
   0   9   8       34.59       33.90      8.97 o 
   1   9   8      335.67      339.95     12.61 o 
   2   9   8       24.35       29.59      9.46 o 
   3   9   8        9.64       -0.17      9.22 o 
   4   9   8       13.37       12.93     11.85 o 
   5   9   8     2391.56     2526.08     28.98 o 
   6   9   8        1.88       -1.16     16.06 o 
   7   9   8      844.41      799.39     25.32 o 
 -10  10   8       64.41       54.97     10.52 o 
  -9  10   8        8.44       11.65     10.12 o 
  -8  10   8      366.38      354.74     16.11 o 
  -7  10   8        3.46       -7.41      9.73 o 
  -6  10   8      387.51      362.18      9.45 o 
  -5  10   8        0.29        3.46     15.15 o 
  -4  10   8      153.03      155.44     12.57 o 
  -3  10   8        8.34        5.53      9.06 o 
  -2  10   8      747.02      803.13     12.36 o 
  -1  10   8        3.18        4.17      8.02 o 
   0  10   8     1053.66     1126.96     15.13 o 
   1  10   8      123.65      129.76     13.96 o 
   2  10   8     1605.98     1688.06     21.00 o 
   3  10   8       47.25       34.63     11.77 o 
   4  10   8      896.87      913.04     17.77 o 
   5  10   8       60.23       57.18     12.14 o 
   6  10   8     1144.69     1131.29     24.28 o 
   7  10   8        2.64       -1.54     12.72 o 
   8  10   8       89.08       87.96     19.71 o 
  -9  11   8      115.47       99.05     12.52 o 
  -8  11   8       16.74       21.12      9.64 o 
  -7  11   8       91.67       86.39     15.73 o 
  -6  11   8       72.76       55.22      9.94 o 
  -5  11   8      227.38      230.36      8.67 o 
  -4  11   8       17.45       18.96      9.29 o 
  -3  11   8     1466.82     1515.23     14.36 o 
  -2  11   8        0.54       -3.72     10.10 o 
  -1  11   8     2920.91     3039.27     34.21 o 
   0  11   8      154.45      164.26     10.43 o 
   1  11   8      184.96      188.71     12.50 o 
   2  11   8      158.45      178.11     13.14 o 
   3  11   8       82.32       78.64      8.75 o 
   4  11   8       92.87       84.04     12.11 o 
   5  11   8      160.29      143.93     12.61 o 
   6  11   8       41.94       30.62     12.66 o 
   7  11   8      818.52      755.29     23.20 o 
   8  11   8        3.37       -6.09     15.94 o 
  -8  12   8       10.19       17.77     12.01 o 
  -7  12   8        9.75       10.90     12.07 o 
  -6  12   8      921.30      935.57     12.30 o 
  -5  12   8       13.11       15.43     10.35 o 
  -4  12   8      191.84      181.48     14.70 o 
  -3  12   8       77.28       63.62     11.32 o 
  -2  12   8     1456.89     1514.52     31.78 o 
  -1  12   8       54.56       60.52     10.39 o 
   0  12   8      967.46      970.89     16.32 o 
   1  12   8       18.03        8.24     11.17 o 
   2  12   8        1.77        4.39     12.31 o 
   3  12   8        3.31       -7.88     11.45 o 
   4  12   8     1597.06     1588.93     20.95 o 
   5  12   8       13.87       12.12     11.52 o 
   6  12   8        8.44       17.45     14.80 o 
   7  12   8       43.06       42.45     16.06 o 
   8  12   8       97.78       75.77     17.56 o 
  -7  13   8       35.47       22.88     12.33 o 
  -6  13   8       22.51        4.10     12.23 o 
  -5  13   8      502.94      484.84     43.96 o 
  -4  13   8        0.14        0.89     10.78 o 
  -3  13   8       70.77       66.30     11.03 o 
  -2  13   8        5.20        7.53      7.67 o 
  -1  13   8      244.66      242.63     12.48 o 
   0  13   8       12.89        9.21     10.13 o 
   1  13   8     1154.60     1137.63     49.61 o 
   2  13   8       74.64       68.07      9.34 o 
   3  13   8       33.75       42.67      8.35 o 
   4  13   8       14.13       22.38     14.13 o 
   5  13   8      333.95      327.75     16.78 o 
   6  13   8        0.00        2.70     14.57 o 
   7  13   8      181.69      184.44     17.66 o 
  -5  14   8       63.23       61.06      9.94 o 
  -4  14   8      427.04      426.54     25.96 o 
  -3  14   8       14.58       -0.93     11.68 o 
  -2  14   8      151.33      147.44     10.37 o 
  -1  14   8       98.65      108.15     12.02 o 
   0  14   8       33.00       19.97     11.72 o 
   1  14   8       40.11       41.83     13.28 o 
   2  14   8      306.43      284.38     13.11 o 
   3  14   8        1.88        0.39     10.73 o 
   4  14   8       10.57       14.35     14.45 o 
   5  14   8       33.92        9.67     15.29 o 
   6  14   8       45.96       17.47     15.59 o 
  -2  15   8        0.10       15.52     12.53 o 
  -1  15   8      110.47      102.49     19.15 o 
   0  15   8        1.74        5.86     10.20 o 
   1  15   8       67.54       44.02     15.59 o 
   2  15   8        1.17        0.37     16.01 o 
   3  15   8      365.42      301.69     17.73 o 
  -2  -7   9       63.89       26.80     19.47 o 
  -1  -7   9      471.34      434.03     21.34 o 
   0  -7   9      126.81      113.34     19.66 o 
   1  -7   9       71.96       88.86     19.52 o 
   2  -7   9       59.89       26.95     19.22 o 
  -5  -6   9       58.32       42.89      9.38 o 
  -4  -6   9      153.30      154.68     13.08 o 
  -3  -6   9       52.11       40.85     11.10 o 
  -2  -6   9        1.48       -0.92     18.84 o 
  -1  -6   9       35.47       30.31     17.37 o 
   0  -6   9      862.08      819.64     17.00 o 
   1  -6   9       15.13       -3.37     19.10 o 
   2  -6   9      140.09       82.96     19.24 o 
   3  -6   9       15.58       -9.34     19.03 o 
   4  -6   9      556.22      527.62     15.67 o 
   5  -6   9       34.73       20.94     19.20 o 
  -7  -5   9      173.68      150.48     27.32 o 
  -6  -5   9       23.94        4.26     13.22 o 
  -5  -5   9       35.24       47.70     12.66 o 
  -4  -5   9       80.31       62.39     16.11 o 
  -3  -5   9      412.92      399.13     22.56 o 
  -2  -5   9       18.80        8.89     11.07 o 
  -1  -5   9        2.35       -7.49     11.00 o 
   0  -5   9      287.51      287.87     16.87 o 
   1  -5   9     2375.34     2419.88     24.22 o 
   2  -5   9      540.51      543.21     13.82 o 
   3  -5   9       84.51       65.62     15.88 o 
   4  -5   9       52.88       44.47     15.76 o 
   5  -5   9       66.70       60.17     11.18 o 
   6  -5   9       10.46        4.72     15.31 o 
   7  -5   9      275.87      244.21     10.50 o 
  -8  -4   9      587.72      598.22     35.28 o 
  -7  -4   9      177.04      187.04     15.20 o 
  -6  -4   9       41.25       47.23      7.14 o 
  -5  -4   9       87.64      102.63     18.71 o 
  -4  -4   9      611.92      582.27     19.47 o 
  -3  -4   9      225.39      224.07      9.91 o 
  -2  -4   9      660.10      700.27     14.44 o 
  -1  -4   9       63.05       70.53     15.78 o 
   0  -4   9       16.39        8.95     11.07 o 
   1  -4   9       40.98       47.70     11.07 o 
   2  -4   9     1071.71     1056.45     15.92 o 
   3  -4   9        9.51       15.96     15.41 o 
   4  -4   9      166.69      150.22     16.19 o 
   5  -4   9        6.39        5.52      9.05 o 
   6  -4   9       21.27       16.29     11.02 o 
   7  -4   9        1.87       -1.67     25.52 o 
   8  -4   9      231.88      261.97     13.81 o 
  -9  -3   9        1.80        2.14      8.52 o 
  -8  -3   9      158.08      129.22     18.12 o 
  -7  -3   9      669.28      667.10     11.42 o 
  -6  -3   9      209.09      197.20      7.87 o 
  -5  -3   9      444.47      492.66     22.52 o 
  -4  -3   9      105.71      121.07     18.81 o 
  -3  -3   9       22.90       26.90      7.27 o 
  -2  -3   9       20.86       13.87      9.07 o 
  -1  -3   9      406.33      453.32     14.53 o 
   0  -3   9       81.72       86.49     13.11 o 
   1  -3   9      187.34      167.83     10.07 o 
   2  -3   9      180.54      201.71     13.22 o 
   3  -3   9      734.39      720.74     15.94 o 
   4  -3   9        6.72       24.64      9.00 o 
   5  -3   9        3.28       -2.58     11.09 o 
   6  -3   9        4.11       -2.65      9.04 o 
   7  -3   9       25.83        9.47     11.93 o 
   8  -3   9       42.14       33.24     13.43 o 
   9  -3   9      686.44      680.03     23.20 o 
  -9  -2   9       19.76       16.13     12.25 o 
  -8  -2   9      310.93      333.70     10.27 o 
  -7  -2   9       75.22       70.54      9.95 o 
  -6  -2   9      604.31      580.28     29.30 o 
  -5  -2   9      197.56      204.30     14.68 o 
  -4  -2   9     1048.90     1136.95     35.63 o 
  -3  -2   9       16.15       28.41      6.53 o 
  -2  -2   9        4.09        5.72      6.46 o 
  -1  -2   9       46.61       46.62      9.47 o 
   0  -2   9      980.01     1004.52     17.24 o 
   1  -2   9       55.64       61.91      9.27 o 
   2  -2   9        4.17      -12.89     12.89 o 
   3  -2   9       33.36       18.02     13.08 o 
   4  -2   9       91.50       82.22      9.47 o 
   5  -2   9      224.96      226.29      9.87 o 
   6  -2   9     1489.51     1601.04     38.26 o 
   7  -2   9       78.39       67.92     11.31 o 
   8  -2   9        1.45        2.18      9.20 o 
   9  -2   9       90.85       76.40     13.52 o 
  10  -2   9      396.89      406.47     14.75 o 
 -10  -1   9       23.43       13.23     10.18 o 
  -9  -1   9        8.75       10.72      9.40 o 
  -8  -1   9      132.25      145.62      7.46 o 
  -7  -1   9      299.86      326.74     10.97 o 
  -6  -1   9      125.53      130.59     16.50 o 
  -5  -1   9      488.59      512.62      9.54 o 
  -4  -1   9        4.70        4.32      7.51 o 
  -3  -1   9      196.11      204.53      6.58 o 
  -2  -1   9        1.91       -0.79      6.60 o 
  -1  -1   9      187.76      179.87      7.40 o 
   0  -1   9       55.92       67.02      7.90 o 
   1  -1   9      857.91      818.94     13.95 o 
   2  -1   9       76.65       84.76     10.00 o 
   3  -1   9     1534.65     1534.74     19.81 o 
   4  -1   9       52.04       55.47     13.88 o 
   5  -1   9       38.31       39.86      6.53 o 
   6  -1   9       20.46       11.69      9.12 o 
   7  -1   9     2736.97     2947.99     18.03 o 
   8  -1   9        0.98       -7.01     10.85 o 
   9  -1   9      202.87      193.68     11.65 o 
  10  -1   9        0.33       10.65     13.27 o 
 -10   0   9       18.32       10.37     10.13 o 
  -9   0   9        0.52       -5.28     10.92 o 
  -8   0   9       41.52       43.95      9.79 o 
  -7   0   9        0.61        5.95      9.70 o 
  -6   0   9     1249.94     1286.45     26.85 o 
  -5   0   9       13.27       18.61      9.10 o 
  -4   0   9      940.57      954.65     30.92 o 
  -3   0   9        0.70       -6.07      7.89 o 
  -2   0   9     1932.85     1971.50     85.92 o 
  -1   0   9      332.49      338.11     10.25 o 
   0   0   9     2709.49     2765.37     16.89 o 
   1   0   9      467.11      493.61     27.41 o 
   2   0   9     1139.07     1136.61     35.02 o 
   3   0   9      120.66      139.36     13.87 o 
   4   0   9      964.14     1061.58     65.83 o 
   5   0   9       52.43       67.78      7.62 o 
   6   0   9        3.25       -4.29      9.01 o 
   7   0   9       26.98       21.38      8.96 o 
   8   0   9     1091.99     1061.34     43.82 o 
   9   0   9       48.18       38.24     11.79 o 
  10   0   9       18.90       14.64     12.94 o 
  11   0   9        5.80       -1.06     11.88 o 
 -11   1   9      100.38       82.11     12.47 o 
 -10   1   9       16.07       10.15     12.08 o 
  -9   1   9       62.50       82.63     10.47 o 
  -8   1   9        7.89        9.66      8.10 o 
  -7   1   9      119.03      116.54      9.39 o 
  -6   1   9       34.40       36.92      7.64 o 
  -5   1   9     3570.48     3723.69     18.38 o 
  -4   1   9        4.41       -7.84      7.84 o 
  -3   1   9      924.87      954.83     23.79 o 
  -2   1   9      448.96      438.42     11.40 o 
  -1   1   9     4478.71     4648.98    159.59 o 
   0   1   9      363.70      383.56      9.99 o 
   1   1   9     1059.95     1117.52     33.04 o 
   2   1   9        0.35        2.84      8.32 o 
   3   1   9      471.77      497.33     22.40 o 
   4   1   9        0.25       -4.51      8.27 o 
   5   1   9     1301.84     1392.53     14.76 o 
   6   1   9       77.20       76.26      7.88 o 
   7   1   9      133.76      141.86      9.65 o 
   8   1   9       96.43       91.42      9.91 o 
   9   1   9      204.46      185.14      9.98 o 
  10   1   9       59.64       65.87     12.61 o 
  11   1   9       62.18       47.09     11.17 o 
 -11   2   9       23.96       26.68      8.59 o 
 -10   2   9        1.70       11.35      7.59 o 
  -9   2   9       56.20       64.45     13.70 o 
  -8   2   9     1323.28     1355.36     14.68 o 
  -7   2   9       24.03       17.67      9.14 o 
  -6   2   9     1012.83      979.07     35.94 o 
  -5   2   9      247.06      247.39     16.27 o 
  -4   2   9      209.49      213.06      7.99 o 
  -3   2   9      206.14      206.67      9.30 o 
  -2   2   9      295.83      305.86      8.55 o 
  -1   2   9      286.27      292.93      6.16 o 
   0   2   9      285.32      274.72      7.26 o 
   1   2   9       81.70       82.96      8.33 o 
   2   2   9     1529.08     1546.76     13.66 o 
   3   2   9       87.95       87.66      7.22 o 
   4   2   9       39.92       40.01      6.10 o 
   5   2   9        8.04       11.24      9.33 o 
   6   2   9     1184.78     1198.03     28.93 o 
   7   2   9       46.92       35.45      8.99 o 
   8   2   9      332.59      317.31     12.02 o 
   9   2   9        4.05        9.18     11.85 o 
  10   2   9      232.20      210.79     11.78 o 
  11   2   9        0.24        5.94     18.39 o 
 -11   3   9      236.03      262.65     22.26 o 
 -10   3   9      114.92      126.62     16.36 o 
  -9   3   9      997.87     1006.42     25.03 o 
  -8   3   9      401.63      433.60     15.57 o 
  -7   3   9     1464.52     1510.44     69.19 o 
  -6   3   9       10.30       11.53     11.14 o 
  -5   3   9        4.73        5.25      9.87 o 
  -4   3   9       73.97       77.13      9.69 o 
  -3   3   9      364.89      371.37      9.18 o 
  -2   3   9       74.62       75.35      7.93 o 
  -1   3   9     2474.22     2418.10     44.35 o 
   0   3   9      287.75      264.76     11.42 o 
   1   3   9      463.71      456.71      8.97 o 
   2   3   9        8.12       -3.52      7.59 o 
   3   3   9      644.17      615.48     14.45 o 
   4   3   9        1.54       -1.32      8.34 o 
   5   3   9      118.73      124.78      9.14 o 
   6   3   9      144.96      158.31     10.11 o 
   7   3   9     1217.16     1225.70     16.11 o 
   8   3   9      109.12       99.27     11.16 o 
   9   3   9      987.52      983.55     14.88 o 
  10   3   9       21.99       26.22     10.94 o 
  11   3   9        1.69       15.89     28.26 o 
 -11   4   9      129.54       96.96     10.89 o 
 -10   4   9      275.37      316.65     46.84 o 
  -9   4   9       25.91       27.75      9.77 o 
  -8   4   9      203.43      175.77      9.73 o 
  -7   4   9       18.83       11.20      7.60 o 
  -6   4   9      136.57      150.63     12.05 o 
  -5   4   9        6.66       -1.47      6.37 o 
  -4   4   9      119.10      120.22      6.02 o 
  -3   4   9      161.23      168.69      8.31 o 
  -2   4   9      845.31      799.58     18.72 o 
  -1   4   9      212.02      209.29     14.07 o 
   0   4   9     2314.99     2318.43     69.01 o 
   1   4   9      108.01       98.34      6.75 o 
   2   4   9      199.75      219.50     10.41 o 
   3   4   9       95.25       96.80      8.97 o 
   4   4   9     2985.85     3209.79     99.58 o 
   5   4   9       16.32       19.04      8.31 o 
   6   4   9       10.13        8.51      9.11 o 
   7   4   9       19.53       14.29     10.22 o 
   8   4   9      542.73      551.93     12.04 o 
   9   4   9       40.06       31.40     10.99 o 
  10   4   9     1320.89     1366.79     17.30 o 
  11   4   9      122.56      128.25     13.74 o 
 -11   5   9        9.75        1.15     11.43 o 
 -10   5   9       58.26       76.95      8.32 o 
  -9   5   9      121.69      108.68      7.81 o 
  -8   5   9      219.58      210.63      8.35 o 
  -7   5   9      195.52      197.99      7.46 o 
  -6   5   9       82.49       94.56      9.43 o 
  -5   5   9      497.98      538.92     29.24 o 
  -4   5   9       46.38       49.56      7.64 o 
  -3   5   9      136.55      137.72      8.34 o 
  -2   5   9       47.42       58.60      6.97 o 
  -1   5   9      310.44      321.63     21.71 o 
   0   5   9      181.34      179.15      9.48 o 
   1   5   9     3817.59     3953.34     20.90 o 
   2   5   9       65.69       64.31      6.80 o 
   3   5   9        9.14        6.30      9.04 o 
   4   5   9        0.46        1.29      8.31 o 
   5   5   9     2200.19     2262.03     20.91 o 
   6   5   9       26.87       34.41     13.33 o 
   7   5   9      474.72      512.44     13.80 o 
   8   5   9      165.14      185.87     11.70 o 
   9   5   9      713.41      716.19     15.43 o 
  10   5   9       15.63        9.91     10.42 o 
  11   5   9      423.48      439.79     14.71 o 
 -11   6   9       30.52       26.98     13.66 o 
 -10   6   9        3.94       11.21      8.97 o 
  -9   6   9       20.44       20.71      7.42 o 
  -8   6   9     1134.81     1092.23     48.51 o 
  -7   6   9       86.67       91.99      6.78 o 
  -6   6   9       30.20       32.69      7.63 o 
  -5   6   9       41.70       50.69     10.68 o 
  -4   6   9     1185.63     1187.70     13.96 o 
  -3   6   9        8.53       10.61     11.47 o 
  -2   6   9      495.34      509.41      8.79 o 
  -1   6   9       28.44       31.94      7.14 o 
   0   6   9     1109.13     1128.97     28.24 o 
   1   6   9      140.47      134.31      6.67 o 
   2   6   9     3379.31     3379.66    154.56 o 
   3   6   9       85.08       79.07      5.97 o 
   4   6   9      662.89      709.63     12.26 o 
   5   6   9      141.75      139.96     20.58 o 
   6   6   9     1150.91     1184.29     27.92 o 
   7   6   9       17.25       21.83     15.54 o 
   8   6   9       32.97       25.16     10.46 o 
   9   6   9       26.89       24.39     12.72 o 
  10   6   9       58.79       47.67     11.77 o 
  11   6   9       52.90       59.08     14.27 o 
 -11   7   9      154.08      110.98     17.13 o 
 -10   7   9        7.36        3.58     12.04 o 
  -9   7   9        3.13        2.43      8.51 o 
  -8   7   9      189.16      170.48      7.76 o 
  -7   7   9     1096.15     1075.25     11.37 o 
  -6   7   9      181.59      192.08     22.78 o 
  -5   7   9      772.88      818.80     15.45 o 
  -4   7   9      349.71      380.59      9.26 o 
  -3   7   9      308.83      313.02      8.90 o 
  -2   7   9       50.55       54.98      7.73 o 
  -1   7   9      138.55      118.79      8.10 o 
   0   7   9      213.66      217.30      8.57 o 
   1   7   9     1117.04     1130.45     27.57 o 
   2   7   9      295.78      297.59     12.71 o 
   3   7   9     1526.30     1421.74     20.30 o 
   4   7   9       20.27       27.23      9.47 o 
   5   7   9      182.15      181.46     14.09 o 
   7   7   9       25.74       22.75     22.32 o 
   8   7   9       42.59       30.97     22.13 o 
   9   7   9       29.85       42.16     14.93 o 
  10   7   9       22.00       27.61     13.56 o 
  11   7   9      149.08      164.69     17.92 o 
 -10   8   9      273.54      239.13     26.28 o 
  -9   8   9       91.50       93.40     11.15 o 
  -8   8   9      509.64      501.25     14.17 o 
  -7   8   9      293.59      290.93      9.15 o 
  -6   8   9      960.00      991.97     11.26 o 
  -5   8   9       89.94       85.28      7.93 o 
  -4   8   9     1038.21     1063.90     10.93 o 
  -3   8   9        8.89       10.27      9.40 o 
  -2   8   9       48.23       51.31      6.84 o 
  -1   8   9       11.91       12.18      6.92 o 
   0   8   9     1340.36     1297.30     16.37 o 
   1   8   9       80.03       74.97      8.34 o 
   2   8   9      145.80      129.65     10.87 o 
   3   8   9       14.59       15.68      9.19 o 
   4   8   9       13.57       27.65     11.67 o 
   5   8   9        7.37       12.66     11.50 o 
   6   8   9      370.35      404.74     19.14 o 
  11   8   9       15.12       17.54     27.78 o 
 -10   9   9        4.76      -10.33     10.33 o 
  -9   9   9      174.58      162.82     12.57 o 
  -8   9   9       58.01       65.96      8.94 o 
  -7   9   9      203.66      198.13      7.82 o 
  -6   9   9      122.32      129.89     12.08 o 
  -5   9   9     1043.44     1137.75     22.00 o 
  -4   9   9       32.75       34.96     10.15 o 
  -3   9   9      514.09      544.90     11.14 o 
  -2   9   9       42.87       47.87      7.75 o 
  -1   9   9      780.89      836.26     13.61 o 
   0   9   9        5.35        8.01     11.84 o 
   1   9   9      153.10      187.61     14.14 o 
   2   9   9        5.12        6.71     11.80 o 
   3   9   9      142.93      144.24     12.65 o 
   4   9   9       57.13       53.11     12.04 o 
   5   9   9      555.78      559.81     19.06 o 
   6   9   9        1.96       -2.05     12.52 o 
   7   9   9     3151.65     3001.83     43.89 o 
  -9  10   9       86.07       37.23     10.18 o 
  -8  10   9      889.49      909.13     54.04 o 
  -7  10   9       77.31       78.58     10.03 o 
  -6  10   9      878.30      869.46     32.51 o 
  -5  10   9       23.74       23.41     10.89 o 
  -4  10   9      501.07      525.98     10.80 o 
  -3  10   9        8.51       -0.53     10.98 o 
  -2  10   9      292.35      348.52     10.49 o 
  -1  10   9      152.11      161.25     10.58 o 
   0  10   9      131.12      139.19     10.20 o 
   1  10   9      316.97      351.10     14.86 o 
   2  10   9     1168.48     1176.99     16.36 o 
   3  10   9       37.79       43.53      8.60 o 
   4  10   9      802.55      787.42     17.46 o 
   5  10   9       14.01       16.16     11.50 o 
   6  10   9      100.38       97.34     13.42 o 
   7  10   9       11.29        6.67     15.78 o 
  -9  11   9        2.03       -8.25     12.10 o 
  -8  11   9        4.90       -1.39      9.79 o 
  -7  11   9       12.65       11.63     20.66 o 
  -6  11   9       13.44       17.45     11.60 o 
  -5  11   9      214.43      224.79      7.91 o 
  -4  11   9        7.88       19.46     10.07 o 
  -3  11   9      125.85      112.19      8.55 o 
  -2  11   9      237.24      250.14      9.09 o 
  -1  11   9     4043.21     4339.84     83.54 o 
   0  11   9       29.30       26.99      8.35 o 
   1  11   9      513.76      532.92     15.81 o 
   2  11   9        2.70       -4.88     11.67 o 
   3  11   9      258.13      262.20     13.39 o 
   4  11   9       17.72       22.57     11.45 o 
   5  11   9      797.20      764.34     18.23 o 
   6  11   9        0.09       -1.49     12.22 o 
   7  11   9       35.18       40.79     16.38 o 
   8  11   9        0.37        4.95     19.31 o 
  -8  12   9       57.53       57.02     36.39 o 
  -7  12   9       71.29       63.79     10.04 o 
  -6  12   9      345.49      353.51     12.31 o 
  -5  12   9       46.80       34.11      9.30 o 
  -4  12   9      337.64      354.71     27.23 o 
  -3  12   9        0.28        0.32      7.55 o 
  -2  12   9      785.41      797.54     28.18 o 
  -1  12   9      209.62      212.96     11.23 o 
   0  12   9      709.60      760.41     12.16 o 
   1  12   9       22.60        8.94      9.00 o 
   2  12   9        3.06        2.88      8.35 o 
   3  12   9       27.43       34.94     11.55 o 
   4  12   9       61.63       56.49     11.86 o 
   5  12   9       22.51       12.16     11.60 o 
   6  12   9      492.65      485.32     19.36 o 
   7  12   9        0.15        2.35     19.43 o 
   8  12   9        2.61        2.53     19.82 o 
  -6  13   9       41.05       44.35      9.78 o 
  -5  13   9      404.69      416.17     25.46 o 
  -4  13   9       42.48       57.76     11.49 o 
  -3  13   9       94.24      108.06     10.98 o 
  -2  13   9       56.73       55.37     10.12 o 
  -1  13   9      691.34      717.21     13.41 o 
   0  13   9       63.23       59.75     11.10 o 
   1  13   9      555.26      508.73     12.82 o 
   2  13   9       70.28       54.97      9.14 o 
   3  13   9        2.07        1.69     14.47 o 
   4  13   9        0.12       -0.64     14.20 o 
   5  13   9       40.59       30.68     14.81 o 
   6  13   9        0.40       -2.16     14.85 o 
   7  13   9       81.46       86.70     16.82 o 
  -5  14   9        2.78        8.89     11.99 o 
  -4  14   9       71.52       80.30      9.66 o 
  -3  14   9        1.42        2.53      9.23 o 
  -2  14   9      350.34      370.01     11.70 o 
  -1  14   9        6.02       -1.21     12.55 o 
   0  14   9      307.25      270.21     11.73 o 
   1  14   9        5.38       18.09     15.71 o 
   2  14   9       18.35       35.38     15.68 o 
   3  14   9       13.47       21.76     10.44 o 
   4  14   9      166.47      184.05     16.30 o 
   5  14   9        0.18        9.12     10.58 o 
  -2  15   9        2.55       -1.58     12.51 o 
  -1  15   9       39.26       13.85     16.78 o 
   0  15   9        5.17       -0.60     10.44 o 
   1  15   9      543.87      445.06     19.08 o 
   2  15   9       38.98       34.91     16.26 o 
  -1  -6  10       85.94       83.18     14.05 o 
   0  -6  10      406.83      393.67     15.70 o 
   1  -6  10      228.65      206.48     14.68 o 
   2  -6  10      469.73      390.22     21.16 o 
  -5  -5  10      102.58       81.73      9.11 o 
  -4  -5  10       34.01       42.68      9.16 o 
  -3  -5  10      248.95      218.44     13.88 o 
  -2  -5  10       56.72       29.84     25.39 o 
  -1  -5  10      195.82      180.33     19.76 o 
   0  -5  10       12.15      -19.05     19.05 o 
   1  -5  10      471.87      488.72     15.45 o 
   2  -5  10        1.14        2.97     18.99 o 
   3  -5  10      369.64      335.57     15.02 o 
   4  -5  10        0.31        8.18     18.86 o 
   5  -5  10       13.67       24.06     18.79 o 
  -6  -4  10      231.11      222.36     24.44 o 
  -5  -4  10       22.80       19.66     10.28 o 
  -4  -4  10       76.54       78.25      7.98 o 
  -3  -4  10       30.18       22.14      7.06 o 
  -2  -4  10      247.81      257.34     11.66 o 
  -1  -4  10       66.91       68.58     11.25 o 
   0  -4  10      408.55      382.05     17.58 o 
   1  -4  10      176.37      177.49     12.06 o 
   2  -4  10      189.04      219.94     16.36 o 
   3  -4  10      134.26      131.47     16.10 o 
   4  -4  10      302.41      260.52     18.51 o 
   5  -4  10        0.62       21.88     18.68 o 
   6  -4  10        1.27       12.26     10.97 o 
  -7  -3  10      433.38      426.20     19.56 o 
  -6  -3  10       69.28       73.54      8.29 o 
  -5  -3  10      238.16      220.59     14.15 o 
  -4  -3  10      100.01      103.67      8.08 o 
  -3  -3  10      589.78      622.45     20.16 o 
  -2  -3  10       45.57       56.00      8.37 o 
  -1  -3  10       77.37       55.99     15.66 o 
   0  -3  10       15.60        9.46     11.00 o 
   1  -3  10     1242.23     1211.89     16.84 o 
   2  -3  10       12.23       16.63     11.10 o 
   3  -3  10        1.67        8.45     10.81 o 
   4  -3  10        0.52       -4.39     15.44 o 
   5  -3  10       41.51       33.89     15.88 o 
   6  -3  10       44.50       26.38     19.02 o 
   7  -3  10      143.33      106.42     31.73 o 
   8  -3  10       28.31       30.82     12.62 o 
  -8  -2  10      493.10      430.39     36.78 o 
  -7  -2  10      182.47      175.81     10.62 o 
  -6  -2  10       33.04       33.92     26.05 o 
  -5  -2  10       48.84       39.56      8.26 o 
  -4  -2  10       43.87       50.22      7.01 o 
  -3  -2  10      119.82      126.08      6.81 o 
  -2  -2  10      283.70      293.78      8.81 o 
  -1  -2  10        0.69       -2.82      7.17 o 
   0  -2  10      184.99      175.76     13.19 o 
   1  -2  10        4.49        2.01      8.80 o 
   2  -2  10     1050.89     1005.60     18.40 o 
   3  -2  10       79.43      102.20     15.97 o 
   4  -2  10       91.52       79.56     16.02 o 
   5  -2  10       27.95       22.31      7.93 o 
   6  -2  10      316.42      305.32     12.03 o 
   7  -2  10       15.10        6.56     11.65 o 
   8  -2  10     2033.23     1901.22     84.65 o 
  -9  -1  10       41.26       34.30     10.37 o 
  -8  -1  10       11.54       -1.41     12.05 o 
  -7  -1  10      670.16      670.90     20.23 o 
  -6  -1  10      109.32       96.25     13.43 o 
  -5  -1  10      209.32      180.66     22.69 o 
  -4  -1  10      103.44       98.58      9.01 o 
  -3  -1  10       14.72       12.67      7.30 o 
  -2  -1  10       39.82       46.17      6.56 o 
  -1  -1  10      223.66      272.93     19.55 o 
   0  -1  10       24.10       23.77      7.65 o 
   1  -1  10       19.82       13.03      7.45 o 
   2  -1  10      218.02      218.81     14.08 o 
   3  -1  10     2663.37     2671.26     23.35 o 
   4  -1  10      235.67      241.09     13.91 o 
   5  -1  10      589.28      630.81     23.89 o 
   6  -1  10      228.19      223.05     10.05 o 
   7  -1  10      353.15      332.43     12.64 o 
   8  -1  10        1.28        5.60     11.48 o 
   9  -1  10      342.69      326.23     11.77 o 
 -10   0  10       79.28       63.10     31.43 o 
  -9   0  10        0.92        0.85     11.77 o 
  -8   0  10        4.96       -4.04     10.95 o 
  -7   0  10       50.32       45.18     13.93 o 
  -6   0  10      358.10      358.36     11.05 o 
  -5   0  10      319.99      298.47      8.80 o 
  -4   0  10      194.12      227.44     18.66 o 
  -3   0  10       95.30      113.96      7.68 o 
  -2   0  10       15.02       14.15      8.33 o 
  -1   0  10      186.37      207.13      6.54 o 
   0   0  10     2586.29     2637.85     15.78 o 
   1   0  10       69.30       53.82      6.97 o 
   2   0  10      294.30      291.00      9.01 o 
   3   0  10       76.11       79.95      7.98 o 
   4   0  10     1049.69     1064.26     11.95 o 
   5   0  10        5.95        2.41      9.41 o 
   6   0  10       16.40       30.96     15.34 o 
   7   0  10        1.53       10.82      9.55 o 
   8   0  10      108.09      104.62     10.99 o 
   9   0  10       11.64       20.97     12.98 o 
  10   0  10      241.52      233.28     21.21 o 
 -10   1  10        0.59        6.47      9.72 o 
  -9   1  10       11.66       -5.96     12.05 o 
  -8   1  10        0.81       17.17     11.06 o 
  -7   1  10       41.23       34.72      9.86 o 
  -6   1  10      307.64      312.50     10.49 o 
  -5   1  10     1423.00     1423.07     58.51 o 
  -4   1  10      839.91      864.06     19.86 o 
  -3   1  10      405.48      414.21      9.11 o 
  -2   1  10      208.97      244.91     13.10 o 
  -1   1  10     1358.75     1478.02     24.73 o 
   0   1  10      199.39      233.62     10.26 o 
   1   1  10     1542.17     1561.46     46.14 o 
   2   1  10       16.68       15.03      7.63 o 
   3   1  10      264.14      290.26     10.30 o 
   4   1  10       28.82       18.69      9.25 o 
   5   1  10      189.40      162.16      9.81 o 
   6   1  10       21.81       31.67     12.02 o 
   7   1  10     1111.97     1117.75     25.33 o 
   8   1  10       18.09       22.31      9.35 o 
   9   1  10       48.46       50.25     12.02 o 
  10   1  10       57.02       45.23     13.58 o 
 -10   2  10       11.32        2.51     20.52 o 
  -9   2  10       47.65       41.23     11.05 o 
  -8   2  10      248.26      242.36     18.25 o 
  -7   2  10      189.31      197.45      8.75 o 
  -6   2  10     1285.34     1317.13     33.96 o 
  -5   2  10      597.82      635.52     11.16 o 
  -4   2  10     2868.21     2967.57     43.04 o 
  -3   2  10       72.07       75.99      9.58 o 
  -2   2  10      859.33      961.79     11.45 o 
  -1   2  10       27.07       39.03      7.16 o 
   0   2  10       91.39       84.87      6.35 o 
   1   2  10        6.81       11.25      6.56 o 
   2   2  10      271.76      242.56     10.09 o 
   3   2  10        0.91        7.97      7.54 o 
   4   2  10        9.26        3.49      6.44 o 
   5   2  10      173.44      193.14     13.92 o 
   6   2  10       94.06       96.85      9.52 o 
   7   2  10      110.21       92.86     11.13 o 
   8   2  10     1034.53     1068.27     47.64 o 
   9   2  10       75.78       57.82     12.12 o 
  10   2  10       17.79       19.03     13.21 o 
  11   2  10        6.28       -9.02     13.33 o 
 -10   3  10       61.81       33.64     12.38 o 
  -9   3  10      465.08      410.64     12.26 o 
  -8   3  10      120.00      119.58      8.39 o 
  -7   3  10      474.25      512.12     21.57 o 
  -6   3  10      335.86      356.27     10.28 o 
  -5   3  10      709.71      753.91     10.33 o 
  -4   3  10      295.69      323.66      8.05 o 
  -3   3  10     1465.45     1499.67     67.96 o 
  -2   3  10       21.43       28.55      6.65 o 
  -1   3  10     1847.03     1917.73     85.34 o 
   0   3  10       53.88       55.37      7.25 o 
   1   3  10      164.39      169.62      7.71 o 
   2   3  10       68.32       73.76      8.68 o 
   3   3  10        2.50       -0.10     10.92 o 
   4   3  10        3.70        9.67      7.54 o 
   5   3  10      476.96      466.93     11.57 o 
   6   3  10        1.63        5.93      9.13 o 
   7   3  10      103.24      118.81      9.95 o 
   8   3  10       19.23       17.75     10.59 o 
   9   3  10     1358.12     1388.25     16.28 o 
  10   3  10        2.30       -8.35     13.20 o 
  11   3  10        1.51        5.22     13.19 o 
 -11   4  10       59.74       45.08     16.47 o 
 -10   4  10      603.48      640.18     14.28 o 
  -9   4  10      122.64      114.16      8.19 o 
  -8   4  10      205.86      191.02      8.88 o 
  -7   4  10      121.68      139.13      8.35 o 
  -6   4  10       81.66       93.68      7.78 o 
  -5   4  10        7.30        4.90      9.42 o 
  -4   4  10     1499.03     1586.36     12.96 o 
  -3   4  10        5.79       12.33     14.19 o 
  -2   4  10       83.02       99.59      7.94 o 
  -1   4  10       83.94       89.38      8.76 o 
   0   4  10      987.42      999.84     10.45 o 
   1   4  10       90.08       83.57      7.46 o 
   2   4  10      412.05      416.92     13.56 o 
   3   4  10       66.85       76.81      8.74 o 
   4   4  10        5.53        0.75      9.30 o 
   5   4  10       98.60      100.70     10.65 o 
   6   4  10     2345.20     2467.91     20.32 o 
   7   4  10      379.13      374.33     11.47 o 
   8   4  10       17.37       17.55     11.90 o 
   9   4  10      120.53      119.67     11.43 o 
  10   4  10      903.45      941.03     18.63 o 
  11   4  10       23.62       20.20     13.07 o 
 -11   5  10        5.10       12.58     12.89 o 
 -10   5  10        6.17        8.61      7.94 o 
  -9   5  10       12.42       16.88      9.27 o 
  -8   5  10       16.81       15.46      7.38 o 
  -7   5  10     1062.21     1027.46     11.31 o 
  -6   5  10        7.32       11.88      7.53 o 
  -5   5  10       26.18       23.16      6.57 o 
  -4   5  10       32.54       26.45      6.68 o 
  -3   5  10      763.75      755.50     14.30 o 
  -2   5  10       84.11       79.32      6.72 o 
  -1   5  10      403.16      418.20      7.69 o 
   0   5  10      268.26      266.42      9.74 o 
   1   5  10     2045.36     2050.66     36.43 o 
   2   5  10      108.87      103.41      7.61 o 
   3   5  10     1298.18     1300.19     17.87 o 
   4   5  10      123.60      125.14     10.17 o 
   5   5  10       14.50       17.46      9.13 o 
   6   5  10        0.75        4.95      8.77 o 
   7   5  10     1041.34     1071.98     23.10 o 
   8   5  10        0.80        0.94     11.61 o 
   9   5  10      207.36      209.33     12.47 o 
  10   5  10        7.07       11.23     13.25 o 
  11   5  10       52.16       53.06     14.34 o 
 -10   6  10       88.44       81.67     15.39 o 
  -9   6  10       14.83       14.36      7.95 o 
  -8   6  10      244.74      221.51     11.00 o 
  -7   6  10      264.08      271.44      9.96 o 
  -6   6  10      664.05      676.98     39.07 o 
  -5   6  10       22.76       34.28      7.64 o 
  -4   6  10       21.06       18.87      6.59 o 
  -3   6  10      183.16      202.61      7.50 o 
  -2   6  10     1786.02     1764.45     47.23 o 
  -1   6  10      175.62      166.83      8.45 o 
   0   6  10      517.71      482.34     25.35 o 
   1   6  10      260.08      249.96      7.90 o 
   2   6  10      568.13      557.78     16.78 o 
   3   6  10       22.92       26.10      8.02 o 
   4   6  10     1163.18     1242.98     14.25 o 
   5   6  10       10.53        6.97     10.10 o 
   6   6  10        5.42        5.16     15.44 o 
   7   6  10      117.91      108.40     16.66 o 
   8   6  10      472.65      481.71     19.94 o 
   9   6  10       15.04       16.69     11.59 o 
  10   6  10       11.88       13.30     13.92 o 
  11   6  10        7.18       20.03     15.66 o 
 -10   7  10       34.33       34.14     13.53 o 
  -9   7  10       72.69       77.89      9.29 o 
  -8   7  10       34.41       28.93      7.51 o 
  -7   7  10      801.87      704.31     10.42 o 
  -6   7  10       65.42       68.32      6.85 o 
  -5   7  10      745.93      811.66     29.76 o 
  -4   7  10        3.36       11.44      7.46 o 
  -3   7  10      271.73      275.70     20.76 o 
  -2   7  10      104.25      104.83      9.28 o 
  -1   7  10      810.13      831.43     34.68 o 
   0   7  10       57.81       57.89      7.28 o 
   1   7  10     3363.65     3523.17     73.62 o 
   2   7  10       63.82       58.16      7.78 o 
   3   7  10      304.16      327.00     14.54 o 
   4   7  10       13.13       10.70     11.87 o 
   5   7  10      575.00      578.24     21.75 o 
   6   7  10       14.43       14.17     14.07 o 
   7   7  10      323.21      307.54     28.47 o 
   8   7  10        0.11       -4.64     24.04 o 
   9   7  10      114.58      119.67     20.21 o 
  10   7  10        0.98        0.59     16.73 o 
  11   7  10      500.81      482.95     20.44 o 
 -10   8  10      113.54      125.05     10.49 o 
  -9   8  10        3.39        9.48      8.46 o 
  -8   8  10      415.62      436.45     12.30 o 
  -7   8  10      116.33      131.26      8.41 o 
  -6   8  10      334.30      339.33     20.87 o 
  -5   8  10      221.77      222.07      8.31 o 
  -4   8  10      562.55      612.66     11.25 o 
  -3   8  10      194.72      201.33      9.00 o 
  -2   8  10      214.58      241.68      7.61 o 
  -1   8  10       63.98       67.18     13.57 o 
   0   8  10      632.96      645.17     13.55 o 
   1   8  10        0.68        1.32      9.62 o 
   2   8  10     1562.85     1575.28     18.86 o 
   3   8  10        7.72        8.85     11.67 o 
   4   8  10      334.24      320.57     14.34 o 
   5   8  10        2.54        7.39     11.57 o 
  -9   9  10       82.09       70.02      9.91 o 
  -8   9  10       95.20      115.39     11.30 o 
  -7   9  10      667.80      698.21     33.01 o 
  -6   9  10       85.72       95.60      9.06 o 
  -5   9  10      242.80      257.90      8.74 o 
  -4   9  10       38.24       37.28      7.55 o 
  -3   9  10      547.47      565.56     24.71 o 
  -2   9  10        5.85        0.48      7.28 o 
  -1   9  10       72.32       75.05      9.58 o 
   0   9  10        1.88        0.08     12.88 o 
   1   9  10       44.82       47.60     13.16 o 
   2   9  10        0.77        4.66     11.97 o 
   3   9  10      642.97      689.05     16.34 o 
   4   9  10       11.22       20.10     11.53 o 
   5   9  10      353.44      325.53     14.87 o 
   6   9  10      243.34      235.13     17.22 o 
  -9  10  10        6.13        4.25      9.75 o 
  -8  10  10        1.35       10.89     12.02 o 
  -7  10  10        1.27        2.18      9.13 o 
  -6  10  10      420.63      431.88      9.78 o 
  -5  10  10       54.23       58.08     14.74 o 
  -4  10  10      248.29      252.60      8.94 o 
  -3  10  10       33.16       34.02      7.38 o 
  -2  10  10        5.20        0.87      9.93 o 
  -1  10  10       16.53       20.19      9.82 o 
   0  10  10      934.93      980.54     17.69 o 
   1  10  10        0.38        6.49     12.89 o 
   2  10  10     1756.93     1847.99     21.73 o 
   3  10  10       79.40       84.97     12.23 o 
   4  10  10     1686.68     1656.33     22.83 o 
   5  10  10       40.41       27.58     12.04 o 
   6  10  10        6.78        3.52     11.60 o 
   7  10  10       59.96       60.77     18.39 o 
  -8  11  10        3.22      -11.11     12.14 o 
  -7  11  10       19.60       29.05     11.75 o 
  -6  11  10       39.49       40.21     11.12 o 
  -5  11  10      452.08      436.40     11.45 o 
  -4  11  10       48.85       41.79      9.83 o 
  -3  11  10       53.40       40.44     13.29 o 
  -2  11  10       53.49       51.21      7.93 o 
  -1  11  10     1168.19     1176.96     37.43 o 
   0  11  10       87.76       95.01     13.52 o 
   1  11  10      817.07      829.02     14.50 o 
   2  11  10      129.15      136.23     12.87 o 
   3  11  10        6.34        2.23     11.33 o 
   4  11  10      103.36      105.66     12.60 o 
   5  11  10      351.55      355.58     14.84 o 
   6  11  10        8.61       22.30     14.38 o 
   7  11  10      528.80      509.44     21.33 o 
  -7  12  10       23.53       19.03     16.22 o 
  -6  12  10       42.94       23.77     12.31 o 
  -5  12  10      200.87      193.30     11.38 o 
  -4  12  10      977.57      993.89     12.88 o 
  -3  12  10       27.18       30.86      9.45 o 
  -2  12  10      541.36      542.18     19.40 o 
  -1  12  10       31.56       41.61      7.93 o 
   0  12  10      193.82      215.42     10.33 o 
   1  12  10        1.88        4.86      8.67 o 
   2  12  10      732.25      747.44     16.47 o 
   3  12  10        2.47       -6.32     11.57 o 
   4  12  10       57.36       60.25      8.60 o 
   5  12  10       89.87       95.22     15.33 o 
   6  12  10      163.68      129.40     16.07 o 
   7  12  10        2.15       -0.67     15.59 o 
   8  12  10      196.90      152.94     25.05 o 
  -6  13  10       18.63       20.90     12.41 o 
  -5  13  10      267.92      246.04     30.78 o 
  -4  13  10       21.14       21.64     11.83 o 
  -3  13  10       11.44       -3.94     10.55 o 
  -2  13  10        0.19       -7.32     12.20 o 
  -1  13  10     1478.11     1448.43     15.68 o 
   0  13  10       90.16      111.82     11.82 o 
   1  13  10        5.05        0.15     10.91 o 
   2  13  10       51.71       24.46     16.06 o 
   3  13  10       40.94       43.06     10.61 o 
   4  13  10        7.90       20.17     14.50 o 
   5  13  10       75.81       53.83     15.13 o 
   6  13  10       11.11       11.33     14.87 o 
  -4  14  10      214.83      193.02     11.79 o 
  -3  14  10       55.90       54.73      9.69 o 
  -2  14  10        1.53       -2.93      9.90 o 
  -1  14  10       66.36       50.03     13.18 o 
   0  14  10      585.29      519.10     18.71 o 
   1  14  10       24.84       31.17     15.93 o 
   2  14  10       43.92       56.44     16.06 o 
   3  14  10        9.78        3.76     10.50 o 
   4  14  10        9.18       13.40     14.90 o 
   5  14  10        0.44      -14.02     15.09 o 
  -1  15  10        7.88       -8.04     13.44 o 
   0  15  10       22.43        7.53     11.43 o 
   1  15  10      500.69      398.27     15.03 o 
  -4  -4  11      466.46      422.28     40.66 o 
  -3  -4  11       66.81       47.35      9.06 o 
  -2  -4  11        5.79        9.51      9.05 o 
  -1  -4  11       31.43       -3.07     19.01 o 
   0  -4  11      401.16      447.98     20.57 o 
   1  -4  11       22.78       33.11     13.58 o 
   2  -4  11      183.90      129.74     19.73 o 
   3  -4  11        1.45      -13.51     13.51 o 
   4  -4  11       19.92        3.77     19.28 o 
  -6  -3  11       93.79       82.80      9.34 o 
  -5  -3  11        1.73       -5.84      9.05 o 
  -4  -3  11       24.45       28.69      9.02 o 
  -3  -3  11      333.40      347.30     11.58 o 
  -2  -3  11       21.05       15.73      9.48 o 
  -1  -3  11        1.42        3.48      7.86 o 
   0  -3  11       76.88       71.57     15.78 o 
   1  -3  11      436.55      427.28     13.10 o 
   2  -3  11      222.90      240.18     16.46 o 
   3  -3  11      455.36      464.92     17.68 o 
   4  -3  11       24.82       -6.86     19.08 o 
   5  -3  11       82.56       90.56     19.25 o 
   6  -3  11        1.92        3.25     18.84 o 
  -7  -2  11      121.90      117.23     17.70 o 
  -6  -2  11      531.00      564.93     30.27 o 
  -5  -2  11       13.64       24.81      7.99 o 
  -4  -2  11        3.30       -5.79      7.70 o 
  -3  -2  11       26.63       23.27      6.84 o 
  -2  -2  11      845.93      790.54     35.60 o 
  -1  -2  11       21.76       10.25      7.79 o 
   0  -2  11       24.30        8.57      8.26 o 
   1  -2  11       54.81       54.87      8.47 o 
   2  -2  11      455.18      427.41     13.54 o 
   3  -2  11       98.02       97.37     15.65 o 
   4  -2  11      473.45      479.31     17.72 o 
   5  -2  11       10.45        1.44     15.51 o 
   6  -2  11       54.07       66.05     13.80 o 
   7  -2  11      161.92      130.37     11.91 o 
  -8  -1  11       33.26       21.54      8.81 o 
  -7  -1  11       49.96       34.55     12.30 o 
  -6  -1  11      114.24      105.64     13.40 o 
  -5  -1  11      285.41      295.33     14.03 o 
  -4  -1  11        9.09       17.76      6.19 o 
  -3  -1  11       29.83       36.73      7.07 o 
  -2  -1  11        5.23        4.44      6.91 o 
  -1  -1  11       25.98       26.09      7.24 o 
   0  -1  11        3.92        8.33      6.94 o 
   1  -1  11      258.74      255.01     27.56 o 
   2  -1  11      115.95      121.35      8.45 o 
   3  -1  11      877.74      847.00     38.89 o 
   4  -1  11      165.65      188.35     21.70 o 
   5  -1  11     1620.73     1661.49     26.10 o 
   6  -1  11        3.70       -0.75      9.08 o 
   7  -1  11       65.59       66.15     12.44 o 
   8  -1  11        3.15        8.91     10.23 o 
  -8   0  11       97.48       68.73     10.47 o 
  -7   0  11       58.60       69.84     11.32 o 
  -6   0  11      179.92      206.97     12.57 o 
  -5   0  11       46.38       32.51     11.93 o 
  -4   0  11      412.53      439.74      9.41 o 
  -3   0  11        5.16        4.57      5.87 o 
  -2   0  11      103.19      101.29      5.94 o 
  -1   0  11       44.53       34.59      8.18 o 
   0   0  11      383.14      366.22      9.02 o 
   1   0  11      348.15      339.19     12.10 o 
   2   0  11     3392.30     3385.30     17.02 o 
   3   0  11      383.74      397.60     10.23 o 
   4   0  11      146.91      158.34      7.79 o 
   5   0  11       23.82       26.14      6.98 o 
   6   0  11       27.69       29.97     12.09 o 
   7   0  11       18.61       21.77     11.06 o 
   8   0  11       43.66       40.41     12.05 o 
   9   0  11       12.15       16.72     11.91 o 
  -9   1  11       25.51       18.09      9.83 o 
  -8   1  11       24.21       12.48     12.19 o 
  -7   1  11      498.14      503.71     36.86 o 
  -6   1  11       42.59       51.93      8.64 o 
  -5   1  11      501.51      490.34     33.91 o 
  -4   1  11      104.41      111.14      7.64 o 
  -3   1  11     1181.72     1191.06     18.30 o 
  -2   1  11       91.02       84.72      7.66 o 
  -1   1  11      898.85      889.05     15.98 o 
   0   1  11      110.06      112.35      7.78 o 
   1   1  11        2.60        9.55      8.98 o 
   2   1  11       18.80       19.09      9.19 o 
   3   1  11      830.87      837.93     12.19 o 
   4   1  11       33.66       33.39      7.45 o 
   5   1  11        2.60       -1.58      9.61 o 
   6   1  11       26.87       32.72     11.64 o 
   7   1  11       52.12       49.26     11.10 o 
   8   1  11       12.44        7.91     10.91 o 
   9   1  11      530.83      499.22     14.97 o 
  -9   2  11        0.86       -1.28     22.67 o 
  -8   2  11       31.53       44.31     12.18 o 
  -7   2  11      121.50      116.57     10.27 o 
  -6   2  11     1014.51     1044.78     11.95 o 
  -5   2  11      435.22      448.43     11.38 o 
  -4   2  11     1342.04     1362.55     29.56 o 
  -3   2  11      101.06      105.26      6.79 o 
  -2   2  11      404.62      393.56     10.88 o 
  -1   2  11       18.66       21.78      5.79 o 
   0   2  11      848.76      882.67     17.01 o 
   1   2  11       86.45       90.10      7.94 o 
   2   2  11        1.67        7.79      8.91 o 
   3   2  11       28.84       31.55      7.44 o 
   4   2  11     1061.53     1055.06     45.50 o 
   5   2  11        2.04       -5.44      8.88 o 
   6   2  11      146.72      151.84     10.54 o 
   7   2  11        6.93       -0.43      9.25 o 
   8   2  11      318.52      305.10     12.48 o 
   9   2  11        0.32        7.33     12.97 o 
  10   2  11      433.45      390.60     18.13 o 
 -10   3  11      220.96      192.48     35.32 o 
  -9   3  11      299.77      269.64     21.95 o 
  -8   3  11       43.55       26.72     11.11 o 
  -7   3  11      150.02      148.28      8.62 o 
  -6   3  11       12.42       14.62      7.80 o 
  -5   3  11     1085.21     1109.31     19.35 o 
  -4   3  11       45.07       67.62      9.19 o 
  -3   3  11      111.92      109.01      7.95 o 
  -2   3  11        3.69       -2.02      8.99 o 
  -1   3  11        2.47        7.10      7.37 o 
   0   3  11       75.62       80.99      7.71 o 
   1   3  11     1386.20     1453.01     25.06 o 
   2   3  11       28.16       39.56      9.18 o 
   3   3  11        4.97       -0.18      9.12 o 
   4   3  11      105.37      103.05      8.14 o 
   5   3  11     1078.62     1133.72     14.12 o 
   6   3  11      138.50      135.13     11.66 o 
   7   3  11      652.53      661.79     28.17 o 
   8   3  11       73.39       75.34     12.31 o 
   9   3  11      127.76      120.56     14.99 o 
  10   3  11        8.41        8.39     13.11 o 
 -10   4  11      158.28       98.15     22.14 o 
  -9   4  11       20.14       24.59      9.79 o 
  -8   4  11       57.48       53.76      9.54 o 
  -7   4  11        7.69       13.77     10.56 o 
  -6   4  11       63.81       42.38      7.98 o 
  -5   4  11      139.20      115.36      9.37 o 
  -4   4  11      712.20      746.28     19.80 o 
  -3   4  11      144.19      144.61      9.59 o 
  -2   4  11       15.13        7.52      9.09 o 
  -1   4  11       47.50       55.55      7.74 o 
   0   4  11      737.05      819.54     11.05 o 
   1   4  11      232.62      242.49      7.69 o 
   2   4  11     1839.74     1923.40     51.73 o 
   3   4  11       14.47        8.79      7.51 o 
   4   4  11       26.75       30.92      9.00 o 
   5   4  11       15.45        9.85      9.98 o 
   6   4  11     1301.20     1271.51     17.27 o 
   7   4  11       34.12       33.71     11.45 o 
   8   4  11      728.97      749.42     17.96 o 
   9   4  11       10.18       25.26     12.48 o 
  10   4  11        1.37        8.37     12.82 o 
 -10   5  11       60.47       28.08     12.53 o 
  -9   5  11        7.96       21.57     12.15 o 
  -8   5  11       71.00       84.71     11.11 o 
  -7   5  11      224.97      210.45     11.42 o 
  -6   5  11       40.33       25.86      7.45 o 
  -5   5  11       45.12       59.80      9.88 o 
  -4   5  11       76.26       85.68     11.90 o 
  -3   5  11      476.82      516.74     13.56 o 
  -2   5  11       81.28       94.50      9.38 o 
  -1   5  11      932.82     1008.02     11.69 o 
   0   5  11      119.71      125.57      8.04 o 
   1   5  11      129.96      121.60      8.06 o 
   2   5  11      148.77      156.78      9.53 o 
   3   5  11     1526.19     1544.73     18.02 o 
   4   5  11       10.91       15.04      9.05 o 
   5   5  11       59.11       64.42      9.40 o 
   6   5  11      107.29      117.46      9.44 o 
   7   5  11      628.89      654.80     16.07 o 
   8   5  11       55.60       55.64     16.15 o 
   9   5  11      491.38      482.35     14.95 o 
  10   5  11       18.74       20.54     12.99 o 
 -10   6  11       52.54       21.21     11.60 o 
  -9   6  11       34.13       44.58      9.35 o 
  -8   6  11       29.24       41.32      9.17 o 
  -7   6  11       67.82       71.61     19.08 o 
  -6   6  11      386.94      385.44     17.12 o 
  -5   6  11       34.77       15.34      9.10 o 
  -4   6  11      321.78      356.69     22.03 o 
  -3   6  11      127.94      124.96     15.26 o 
  -2   6  11      619.92      646.11     22.33 o 
  -1   6  11       92.57       85.53     11.01 o 
   0   6  11     2320.96     2434.77    107.66 o 
   1   6  11      123.23      122.60      7.44 o 
   2   6  11      321.71      337.00      9.91 o 
   3   6  11      119.50      130.62      8.49 o 
   4   6  11       82.48       81.63      7.83 o 
   5   6  11        1.43       -2.66      9.70 o 
   6   6  11      204.71      189.12     16.09 o 
   7   6  11       19.39       20.56     15.44 o 
   8   6  11        8.09        5.11     18.88 o 
   9   6  11       19.42       23.47     18.84 o 
  10   6  11      289.03      308.90     21.01 o 
  -9   7  11      215.09      235.36     12.82 o 
  -8   7  11      108.05      104.09     14.31 o 
  -7   7  11      531.04      496.93     14.43 o 
  -6   7  11      421.05      385.96      9.11 o 
  -5   7  11      171.95      168.99      7.16 o 
  -4   7  11      119.14      135.41      7.93 o 
  -3   7  11     1046.11     1079.58     55.48 o 
  -2   7  11      173.74      173.27     11.07 o 
  -1   7  11       30.72       31.75      7.97 o 
   0   7  11       86.31       94.98      8.00 o 
   1   7  11      158.80      169.81      9.58 o 
   2   7  11       60.69       68.20      9.55 o 
   3   7  11      103.41      118.32     10.30 o 
   4   7  11       90.78      103.69      9.68 o 
   5   7  11        2.99        2.75     12.07 o 
   6   7  11       24.47       24.17     15.10 o 
   7   7  11      151.78      145.90     20.73 o 
   8   7  11       19.50       18.91     22.01 o 
   9   7  11        7.68        4.78     22.78 o 
  10   7  11        0.59       16.76     26.34 o 
  -9   8  11      153.66      152.51     12.69 o 
  -8   8  11      405.35      408.20     10.92 o 
  -7   8  11      226.83      217.66      9.93 o 
  -6   8  11     1585.96     1569.49    102.73 o 
  -5   8  11       42.45       39.07     10.25 o 
  -4   8  11       57.53       48.18      7.01 o 
  -3   8  11        1.61        6.11      7.34 o 
  -2   8  11      845.10      965.19     21.01 o 
  -1   8  11       10.90        7.89      7.46 o 
   0   8  11       74.98       85.07      9.29 o 
   1   8  11      115.28      119.32     10.42 o 
   2   8  11      686.16      701.26     17.07 o 
   3   8  11       30.69       33.75     12.26 o 
   4   8  11      119.59      118.08     12.98 o 
  -9   9  11       51.19       33.45     21.58 o 
  -8   9  11       20.52       13.19      9.61 o 
  -7   9  11      147.31      124.38     10.72 o 
  -6   9  11      207.91      192.68     17.05 o 
  -5   9  11      470.65      477.21     14.29 o 
  -4   9  11       30.29       42.24      9.74 o 
  -3   9  11       45.36       39.93      7.34 o 
  -2   9  11       11.92       19.62      9.19 o 
  -1   9  11      420.88      424.72     14.95 o 
   0   9  11       15.94       20.15      9.17 o 
   1   9  11        7.70        5.67      9.12 o 
   2   9  11      167.65      191.03     13.76 o 
   3   9  11      388.28      366.92     12.04 o 
   4   9  11       55.81       46.06     11.89 o 
   5   9  11      997.47     1000.70     20.30 o 
  -8  10  11       18.56        4.87     16.81 o 
  -7  10  11       74.22       69.28     13.83 o 
  -6  10  11      374.65      360.73     10.32 o 
  -5  10  11       47.87       57.76      7.96 o 
  -4  10  11      791.04      803.47     38.81 o 
  -3  10  11        0.67        2.97      9.62 o 
  -2  10  11      193.92      175.18     13.44 o 
  -1  10  11      139.77      142.97     13.44 o 
   0  10  11      110.84      124.80      9.96 o 
   1  10  11      226.18      224.01     10.99 o 
   2  10  11      783.59      757.45     17.37 o 
   3  10  11      159.96      157.72     12.97 o 
   4  10  11      157.34      159.40     13.02 o 
   5  10  11        0.13       -1.09     11.48 o 
   6  10  11      553.31      557.56     18.01 o 
  -7  11  11      178.97      173.23     13.19 o 
  -6  11  11       60.08       65.24     12.15 o 
  -5  11  11      233.42      221.57     21.06 o 
  -4  11  11      212.86      206.40     16.82 o 
  -3  11  11      493.58      530.55     10.80 o 
  -2  11  11        4.41        3.04      9.27 o 
  -1  11  11        9.98       -2.45     12.52 o 
   0  11  11       29.54       38.50     12.54 o 
   1  11  11      948.79      929.08     18.27 o 
   2  11  11        2.62      -12.36     12.36 o 
   3  11  11     1158.23     1176.50     17.43 o 
   4  11  11       19.35       22.27     11.80 o 
   5  11  11        2.77       15.98     14.37 o 
   6  11  11        0.63        4.36     17.74 o 
   7  11  11      220.17      229.23     21.27 o 
  -7  12  11       76.99       68.87     17.40 o 
  -6  12  11      301.54      314.74     12.45 o 
  -5  12  11       79.84       94.58      9.79 o 
  -4  12  11      738.80      693.69     12.02 o 
  -3  12  11       42.09       31.49     10.62 o 
  -2  12  11       22.55       32.04      8.07 o 
  -1  12  11       18.93       16.43     12.61 o 
   0  12  11      282.51      304.06     11.56 o 
   1  12  11      187.74      184.31     13.87 o 
   2  12  11      132.62      138.08     10.16 o 
   3  12  11        6.91       11.70     13.18 o 
   4  12  11      301.39      318.15     17.12 o 
   5  12  11        0.38       -2.21     14.72 o 
   6  12  11        6.23        7.51     14.79 o 
   7  12  11        3.05        5.65     15.21 o 
  -5  13  11      580.33      582.43     13.55 o 
  -4  13  11      105.22      116.86     10.56 o 
  -3  13  11      416.12      451.50     22.44 o 
  -2  13  11       24.06       30.40      9.61 o 
  -1  13  11      151.61      161.10     16.76 o 
   0  13  11        1.37       13.21     15.41 o 
   1  13  11      435.73      450.07     14.15 o 
   2  13  11        0.57      -15.62     15.62 o 
   3  13  11       58.55       42.81     15.02 o 
   4  13  11        0.41       -7.18     14.95 o 
   5  13  11       14.39       26.24     14.87 o 
   6  13  11        0.54        7.85     14.87 o 
  -3  14  11        0.51       -4.99     11.08 o 
  -2  14  11       15.01       19.25     12.80 o 
  -1  14  11        0.97        3.86     11.10 o 
   0  14  11      231.61      192.44     17.05 o 
   1  14  11        0.24       -5.87     11.35 o 
   2  14  11       25.37       28.82     15.88 o 
   3  14  11        0.11        6.09     14.74 o 
   4  14  11        7.91        2.98     15.02 o 
  -3  -3  12       10.36        7.39     10.35 o 
  -2  -3  12       44.56       40.59      9.97 o 
  -1  -3  12      203.91      184.44      9.67 o 
   0  -3  12        8.95       -7.24     13.21 o 
   1  -3  12        6.02       10.58     13.48 o 
   2  -3  12        7.94       10.07      9.78 o 
   3  -3  12      303.73      210.39     20.56 o 
  -5  -2  12       42.69       41.48      8.09 o 
  -4  -2  12        2.10       -1.61      8.65 o 
  -3  -2  12        6.45        3.46     16.52 o 
  -2  -2  12        3.21       24.94      8.89 o 
  -1  -2  12      118.42       98.80     10.07 o 
   0  -2  12      719.20      755.11     12.41 o 
   1  -2  12      120.10      109.30      9.96 o 
   2  -2  12       67.74       69.40      8.77 o 
   3  -2  12       20.31       21.05     10.28 o 
   4  -2  12      137.62      122.52     10.82 o 
   5  -2  12        3.61       -9.36     10.28 o 
  -6  -1  12       27.35        4.71     10.43 o 
  -5  -1  12      129.80      118.19     11.78 o 
  -4  -1  12       68.66       61.94      9.79 o 
  -3  -1  12      270.86      260.26      9.69 o 
  -2  -1  12      133.15      144.40      8.19 o 
  -1  -1  12       97.04       89.80      9.29 o 
   0  -1  12      101.32      109.15     13.57 o 
   1  -1  12      374.39      386.69     22.08 o 
   2  -1  12       91.88       81.51     11.37 o 
   3  -1  12      581.74      586.62     32.75 o 
   4  -1  12      150.52      131.02      9.69 o 
   5  -1  12      118.69      107.70     36.55 o 
   6  -1  12       46.61       39.01     12.49 o 
  -7   0  12       56.39       34.24     10.12 o 
  -6   0  12      322.44      342.86     11.31 o 
  -5   0  12      112.36      112.60      8.40 o 
  -4   0  12       14.72        8.87     12.38 o 
  -3   0  12      172.01      172.96     10.73 o 
  -2   0  12      581.24      593.63     16.68 o 
  -1   0  12       80.85       92.37      8.20 o 
   0   0  12        3.11        1.44      6.91 o 
   1   0  12       72.55       73.32      8.05 o 
   2   0  12     1267.39     1268.05     19.58 o 
   3   0  12       90.55       89.81     10.15 o 
   4   0  12      329.52      341.66     12.45 o 
   5   0  12       14.96       19.51     17.95 o 
   6   0  12      109.00      107.12     12.57 o 
   7   0  12        0.60        7.26     12.02 o 
  -8   1  12       27.06       24.27      9.96 o 
  -7   1  12      106.02       93.51     12.50 o 
  -6   1  12      229.03      213.63     24.17 o 
  -5   1  12      180.46      211.74     13.18 o 
  -4   1  12      227.68      233.76      9.86 o 
  -3   1  12      129.88      127.38      8.14 o 
  -2   1  12      207.37      206.20      8.94 o 
  -1   1  12     1104.26     1140.91     50.94 o 
   0   1  12       96.05      112.78      7.41 o 
   1   1  12       15.53       30.24      6.98 o 
   2   1  12      111.57      126.87     10.37 o 
   3   1  12      388.66      382.35     17.63 o 
   4   1  12       45.80       43.50      7.14 o 
   5   1  12      220.93      220.34     10.03 o 
   6   1  12        0.42       -1.77      7.74 o 
   7   1  12      293.35      282.24     13.25 o 
   8   1  12       61.83       53.00     10.38 o 
  -8   2  12       23.28       12.71      8.73 o 
  -7   2  12       40.95       42.56     10.18 o 
  -6   2  12      446.76      431.40     12.34 o 
  -5   2  12      168.08      155.73     10.53 o 
  -4   2  12     1696.85     1731.44     12.99 o 
  -3   2  12      222.70      248.77     16.20 o 
  -2   2  12        5.87       14.68      6.84 o 
  -1   2  12       26.39       35.86      5.78 o 
   0   2  12       67.94       73.60      5.86 o 
   1   2  12        3.41       12.28      6.22 o 
   2   2  12       33.64       40.88      9.54 o 
   3   2  12       35.77       35.59      9.89 o 
   4   2  12      136.52      142.50     10.27 o 
   5   2  12      113.72      120.33      8.52 o 
   6   2  12      408.21      438.15     20.74 o 
   7   2  12       45.16       35.31     10.92 o 
   8   2  12      116.88      119.09     12.46 o 
  -9   3  12      117.34      108.35     10.44 o 
  -8   3  12        6.91       -1.42      9.86 o 
  -7   3  12      217.24      242.37     31.36 o 
  -6   3  12      237.16      228.69     10.01 o 
  -5   3  12        5.48        3.59      9.77 o 
  -4   3  12      465.67      476.67     10.00 o 
  -3   3  12      857.40      941.89     19.15 o 
  -2   3  12        9.29       14.19      5.60 o 
  -1   3  12      266.36      260.16      7.23 o 
   0   3  12        7.00       12.74      5.71 o 
   1   3  12      443.15      442.82     16.49 o 
   2   3  12       50.04       54.58      7.53 o 
   3   3  12      542.91      574.11     11.46 o 
   4   3  12       32.06       30.96      8.39 o 
   5   3  12        1.30        3.88      9.75 o 
   6   3  12        7.69        9.37      9.76 o 
   7   3  12      618.22      609.62     14.89 o 
   8   3  12       10.14       13.23     13.15 o 
   9   3  12      146.25      143.55     14.49 o 
  -9   4  12       34.50       10.26     30.00 o 
  -8   4  12        3.61       -2.96      9.75 o 
  -7   4  12        6.27       -5.34     10.94 o 
  -6   4  12      575.15      593.96     11.73 o 
  -5   4  12       20.73       38.43     13.45 o 
  -4   4  12      462.88      462.84     11.35 o 
  -3   4  12       85.00       95.89      7.69 o 
  -2   4  12      149.28      158.44      9.45 o 
  -1   4  12        1.02        1.39      7.24 o 
   0   4  12      176.35      208.45      8.07 o 
   1   4  12       65.40       75.30      7.61 o 
   2   4  12       20.56       19.73      6.43 o 
   3   4  12       66.40       67.77      9.25 o 
   4   4  12     1467.82     1515.61     23.88 o 
   5   4  12      330.14      324.32     11.92 o 
   6   4  12      175.86      186.00     10.73 o 
   7   4  12      243.20      235.73     16.70 o 
   8   4  12      392.72      385.90     14.94 o 
   9   4  12        0.21       -3.19     18.63 o 
  -9   5  12      140.81      123.85     12.78 o 
  -8   5  12       10.33        3.03     21.05 o 
  -7   5  12       38.09       34.59      9.26 o 
  -6   5  12       43.78       44.75      9.85 o 
  -5   5  12      460.17      491.63     25.07 o 
  -4   5  12      193.16      197.92      8.47 o 
  -3   5  12      457.66      526.42     10.71 o 
  -2   5  12       72.96       77.38      7.65 o 
  -1   5  12        3.54        4.36      6.34 o 
   0   5  12       63.44       61.88      6.73 o 
   1   5  12     2600.38     2646.55     56.96 o 
   2   5  12      288.72      292.29      7.78 o 
   3   5  12      122.59      114.54      6.87 o 
   4   5  12        7.83        5.63      8.88 o 
   5   5  12      333.40      344.40     11.91 o 
   6   5  12        0.29       -0.52      9.80 o 
   7   5  12       82.42       80.46     13.52 o 
   8   5  12        5.96       10.55     17.37 o 
   9   5  12       38.43       56.66     18.78 o 
  -9   6  12       37.12       32.93     17.15 o 
  -8   6  12      124.30      125.81     16.86 o 
  -7   6  12        5.91       11.93     10.06 o 
  -6   6  12       14.38       20.78      7.21 o 
  -5   6  12       81.76       77.05      6.75 o 
  -4   6  12      706.31      673.46     25.92 o 
  -3   6  12      182.30      184.62     12.19 o 
  -2   6  12      453.40      448.06      9.48 o 
  -1   6  12      197.44      189.21      9.85 o 
   0   6  12      359.06      349.35      9.49 o 
   1   6  12      107.62      113.86      7.87 o 
   2   6  12      894.72      927.01     19.09 o 
   3   6  12        7.71       10.55      8.12 o 
   4   6  12       37.68       28.61      7.39 o 
   5   6  12       23.12       32.39      8.31 o 
   6   6  12      461.21      519.33     13.68 o 
   7   6  12       27.55       33.48     19.25 o 
   8   6  12      252.88      269.92     22.47 o 
   9   6  12       45.65       39.32     23.32 o 
  -9   7  12       41.22       40.50      8.16 o 
  -8   7  12       26.18       21.90      9.42 o 
  -7   7  12      237.81      261.73     16.65 o 
  -6   7  12       18.41       32.07     16.55 o 
  -5   7  12      292.58      295.85     29.92 o 
  -4   7  12       52.46       68.06      7.31 o 
  -3   7  12      904.88      905.53     19.85 o 
  -2   7  12      114.01      133.97      9.53 o 
  -1   7  12      538.59      600.05     19.10 o 
   0   7  12       28.32       32.79      7.55 o 
   1   7  12       93.63      100.25      9.57 o 
   2   7  12       39.63       47.78      8.46 o 
   3   7  12     1257.64     1395.96     29.29 o 
   4   7  12        0.24       -0.20      9.07 o 
   5   7  12       97.22       89.60     14.87 o 
   6   7  12       17.43       14.45     14.26 o 
   7   7  12      467.34      439.47     26.21 o 
   8   7  12       11.98       15.31     22.72 o 
   9   7  12      257.70      266.61     26.24 o 
  -8   8  12      228.75      211.57     15.45 o 
  -7   8  12       92.38       96.18      9.53 o 
  -6   8  12      707.87      691.32     43.89 o 
  -5   8  12       98.56       89.41      7.76 o 
  -4   8  12       44.53       35.79     10.69 o 
  -3   8  12       70.76       70.88      7.08 o 
  -2   8  12      173.12      199.23      9.68 o 
  -1   8  12       90.41       93.61      6.76 o 
   0   8  12      545.99      595.85     27.79 o 
   1   8  12       19.31       15.89     12.11 o 
   2   8  12       88.67       93.74      8.06 o 
   3   8  12       17.04       13.25     13.04 o 
   4   8  12      816.42      858.79     24.86 o 
  -8   9  12       69.18       77.09     10.53 o 
  -7   9  12       13.23       24.31     12.11 o 
  -6   9  12       28.12       22.59     11.21 o 
  -5   9  12      171.39      178.79      8.56 o 
  -4   9  12       11.16        3.55     12.37 o 
  -3   9  12        1.98       -4.83     12.56 o 
  -2   9  12       58.51       71.99     12.86 o 
  -1   9  12      774.73      801.06     13.99 o 
   0   9  12       55.36       51.19      9.61 o 
   1   9  12      569.28      586.52     15.96 o 
   2   9  12        8.95       12.57      8.77 o 
   3   9  12      438.74      444.60     15.42 o 
   4   9  12       46.83       47.80     12.58 o 
  -7  10  12        2.24        0.61     12.06 o 
  -6  10  12      178.53      180.36     18.98 o 
  -5  10  12      104.94      103.11      9.42 o 
  -4  10  12       75.71       83.19     11.45 o 
  -3  10  12       17.61       20.35      8.82 o 
  -2  10  12      504.50      467.93     12.21 o 
  -1  10  12       38.04       46.51     12.69 o 
   0  10  12      410.72      363.90     11.49 o 
   1  10  12        5.20        4.21      8.73 o 
   2  10  12      990.95     1012.37     18.33 o 
   3  10  12        6.35        8.33      8.50 o 
   4  10  12      196.48      163.51     13.39 o 
   5  10  12      111.81      108.91     15.90 o 
  -7  11  12      155.24      152.94     10.40 o 
  -6  11  12       42.22       34.25      9.96 o 
  -5  11  12      439.82      438.51     25.09 o 
  -4  11  12       69.65       63.77     11.29 o 
  -3  11  12       26.75       30.71      8.89 o 
  -2  11  12       24.28       24.55      9.24 o 
  -1  11  12      174.85      153.63     10.15 o 
   0  11  12      113.63      101.94     13.43 o 
   1  11  12        9.02       10.75     12.61 o 
   2  11  12       79.00       77.38     13.06 o 
   3  11  12      554.83      548.65     15.94 o 
   4  11  12       18.39       28.02     14.52 o 
   5  11  12      225.92      247.43     16.73 o 
   6  11  12       68.65       72.04     19.10 o 
  -6  12  12      142.83      100.86     10.55 o 
  -5  12  12       91.26       83.84     10.22 o 
  -4  12  12      339.95      270.92     22.77 o 
  -3  12  12       71.43       84.82     11.50 o 
  -2  12  12       20.44       14.94     15.64 o 
  -1  12  12        7.82        9.74     15.57 o 
   0  12  12      642.70      667.37     19.11 o 
   1  12  12        0.23        8.13     15.52 o 
   2  12  12      447.50      446.94     18.03 o 
   3  12  12       60.16       57.13     11.17 o 
   4  12  12      298.30      285.70     16.92 o 
   5  12  12       20.06       -1.24     15.19 o 
   6  12  12       72.88       55.72     15.78 o 
  -4  13  12       44.77       19.66      9.85 o 
  -3  13  12      978.11      965.34     16.47 o 
  -2  13  12       12.55       23.72     11.07 o 
  -1  13  12      172.95      146.34     12.40 o 
   0  13  12       83.13      100.65     16.25 o 
   1  13  12      581.70      568.43     19.23 o 
   2  13  12       67.56       66.00     16.13 o 
   3  13  12       42.47       42.49     10.61 o 
   4  13  12       21.01        2.01     10.85 o 
   5  13  12        8.11        7.56     15.14 o 
  -2  14  12      175.67      126.04     16.99 o 
  -1  14  12        1.27       -7.04     11.33 o 
   0  14  12       54.46       59.39     16.38 o 
   1  14  12       17.22        3.45     16.18 o 
   2  14  12       95.24       71.91     16.59 o 
   3  14  12        9.43        3.17     15.12 o 
  -1  -2  13       40.52       38.56      9.46 o 
   0  -2  13      174.48      117.86      9.65 o 
   1  -2  13       32.55       15.84     13.26 o 
  -4  -1  13       46.98       56.35      8.08 o 
  -3  -1  13       52.56       28.19      8.94 o 
  -2  -1  13       31.47       29.76      9.17 o 
  -1  -1  13      519.49      518.15     26.34 o 
   0  -1  13       62.30       66.33     16.72 o 
   1  -1  13       46.63       46.69     25.50 o 
   2  -1  13       47.98       33.31     12.36 o 
   3  -1  13      505.93      426.96     58.21 o 
   4  -1  13       10.45       17.37      9.73 o 
  -5   0  13      105.28      118.35      8.23 o 
  -4   0  13      389.81      365.42     27.92 o 
  -3   0  13       11.86       14.66      8.96 o 
  -2   0  13       52.21       39.86      8.76 o 
  -1   0  13       50.97       35.80      9.50 o 
   0   0  13      812.75      791.32     10.30 o 
   1   0  13      118.69       96.73     14.26 o 
   2   0  13        2.53      -10.84     14.94 o 
   3   0  13      138.47      119.96     12.65 o 
   4   0  13      696.05      641.00     12.86 o 
   5   0  13       85.81       84.30     12.59 o 
  -6   1  13       34.46       12.79     12.52 o 
  -5   1  13      421.09      422.71     11.17 o 
  -4   1  13       35.63       40.44      9.05 o 
  -3   1  13      115.58       99.02      8.21 o 
  -2   1  13       10.16        7.53      6.96 o 
  -1   1  13        9.16        0.89     12.86 o 
   0   1  13       51.32       54.60      9.09 o 
   1   1  13      372.21      398.03     13.61 o 
   2   1  13       83.47       89.77     13.58 o 
   3   1  13       71.52       79.10     18.70 o 
   4   1  13       35.80       32.85      9.47 o 
   5   1  13      135.72      115.44     12.65 o 
   6   1  13        2.80        4.58      8.63 o 
  -7   2  13       81.28       62.81     10.19 o 
  -6   2  13        3.65       11.90      9.69 o 
  -5   2  13       84.50       84.52     12.28 o 
  -4   2  13       34.91       37.29      7.97 o 
  -3   2  13       71.37       65.68      7.27 o 
  -2   2  13      462.50      486.50     16.58 o 
  -1   2  13       25.69       27.02      6.95 o 
   0   2  13        7.94        4.12      6.94 o 
   1   2  13       81.28       85.45      7.32 o 
   2   2  13      619.44      622.22     35.01 o 
   3   2  13       49.46       54.10      9.42 o 
   4   2  13      286.79      280.78     10.70 o 
   5   2  13       24.42       34.69     11.20 o 
   6   2  13       86.98       83.16     12.52 o 
   7   2  13        2.92       -2.77     11.80 o 
  -7   3  13      129.33       89.80     10.50 o 
  -6   3  13       19.18       27.04     10.81 o 
  -5   3  13      381.87      399.37     35.99 o 
  -4   3  13       20.33       20.84      7.87 o 
  -3   3  13      360.46      367.67     15.71 o 
  -2   3  13       53.70       52.33      8.42 o 
  -1   3  13       64.36       74.52      8.45 o 
   0   3  13        1.61        9.23      7.15 o 
   1   3  13        8.63        6.28     10.59 o 
   2   3  13       64.57       52.46      6.19 o 
   3   3  13      997.08     1018.80     47.33 o 
   4   3  13      125.72      133.95     11.55 o 
   5   3  13      274.18      275.49     14.99 o 
   6   3  13      130.62      122.54     12.88 o 
   7   3  13       10.97        8.22     11.88 o 
   8   3  13       22.48       11.91     14.38 o 
  -7   4  13       68.34       62.95      8.92 o 
  -6   4  13      152.21      124.76     10.71 o 
  -5   4  13      201.08      192.89      9.82 o 
  -4   4  13       28.19       26.19      8.23 o 
  -3   4  13      167.11      171.88     10.23 o 
  -2   4  13      169.99      166.23      8.91 o 
  -1   4  13       17.19       19.05      9.40 o 
   0   4  13       63.01       71.91      6.94 o 
   1   4  13       19.40       13.63      8.31 o 
   2   4  13      112.91      123.49      8.72 o 
   3   4  13      146.65      142.37      7.83 o 
   4   4  13      892.42      886.57     22.08 o 
   5   4  13        6.85       12.88     11.08 o 
   6   4  13      420.18      423.08     13.13 o 
   7   4  13        0.63        2.00     11.71 o 
   8   4  13        3.33        9.27     11.90 o 
  -8   5  13       42.65       22.29      8.85 o 
  -7   5  13        1.47       -2.95     12.16 o 
  -6   5  13       40.04       51.42      9.09 o 
  -5   5  13      259.77      255.68     11.79 o 
  -4   5  13       85.59       80.66     16.71 o 
  -3   5  13      821.27      823.96     24.27 o 
  -2   5  13       86.26      104.01      8.59 o 
  -1   5  13      146.79      130.12     14.93 o 
   0   5  13       40.34       49.50      8.35 o 
   1   5  13     1026.98     1059.34     19.42 o 
   2   5  13       56.63       46.19      8.49 o 
   3   5  13      337.49      353.38      9.66 o 
   4   5  13      192.54      204.00     10.93 o 
   5   5  13      336.39      331.56     12.72 o 
   6   5  13      128.71      116.87     12.48 o 
   7   5  13      267.12      270.15     14.66 o 
   8   5  13        7.41       18.44     14.41 o 
  -8   6  13        7.48       -1.50     12.00 o 
  -7   6  13        3.01        9.35     19.93 o 
  -6   6  13       67.94       56.66     14.04 o 
  -5   6  13      161.76      165.73     11.52 o 
  -4   6  13      189.37      184.04      9.06 o 
  -3   6  13      284.37      299.89     10.95 o 
  -2   6  13     1814.55     1871.02     18.02 o 
  -1   6  13       42.98       46.69      8.36 o 
   0   6  13        8.65       12.99      8.21 o 
   1   6  13       51.90       47.94      8.42 o 
   2   6  13      560.67      563.67     11.31 o 
   3   6  13       49.05       42.92      8.84 o 
   4   6  13       29.32       36.30      7.01 o 
   5   6  13        9.03       13.73      8.99 o 
   6   6  13       62.08       51.02     11.05 o 
   7   6  13        2.70        6.30     12.46 o 
   8   6  13      555.69      536.70     27.01 o 
  -8   7  13       44.91       22.82      8.41 o 
  -7   7  13       11.37       25.23      9.46 o 
  -6   7  13      132.33      120.19      9.87 o 
  -5   7  13     1077.51     1048.98     30.39 o 
  -4   7  13      326.58      300.36      8.81 o 
  -3   7  13      281.16      260.09      9.42 o 
  -2   7  13      161.56      153.52      9.51 o 
  -1   7  13       98.61      119.16     10.65 o 
   0   7  13        2.72        0.12      8.11 o 
   1   7  13        6.04        4.14      7.12 o 
   2   7  13       44.37       62.49      7.26 o 
   3   7  13       17.51       21.28      8.64 o 
   4   7  13       10.54       13.35      9.20 o 
   5   7  13      362.82      378.55     11.91 o 
   6   7  13       97.15       99.25     14.08 o 
   7   7  13       89.26       95.32     16.73 o 
   8   7  13       15.42       15.81     22.94 o 
  -7   8  13       26.54       21.36      9.41 o 
  -6   8  13       15.61       29.01     11.29 o 
  -5   8  13       64.51       64.16      9.23 o 
  -4   8  13      707.92      713.03     65.35 o 
  -3   8  13       19.23       23.72      7.28 o 
  -2   8  13       13.15       25.71      9.04 o 
  -1   8  13       22.58       40.06      8.90 o 
   0   8  13       69.79       77.80      9.31 o 
   1   8  13        3.82       -0.74     13.14 o 
   2   8  13      260.66      284.30     10.51 o 
   3   8  13      205.05      221.11     10.34 o 
   4   8  13       83.97       86.55     14.01 o 
   5   8  13       40.77       50.68     16.72 o 
   6   8  13      378.21      384.18     23.87 o 
  -7   9  13      110.69      107.28     10.37 o 
  -6   9  13       31.81       14.23     15.89 o 
  -5   9  13       12.78       18.71     16.06 o 
  -4   9  13      111.93      113.38     11.62 o 
  -3   9  13      159.92      178.38      7.96 o 
  -2   9  13       34.21       35.65      6.82 o 
  -1   9  13      343.34      358.37     10.31 o 
   0   9  13      104.78      100.86      7.85 o 
   1   9  13      127.94      133.51      9.93 o 
   2   9  13       95.96       94.72      9.58 o 
   3   9  13      476.35      478.95     16.17 o 
  -6  10  13       96.85       87.81     12.44 o 
  -5  10  13       30.40       32.16     11.38 o 
  -4  10  13      141.64      126.22     16.44 o 
  -3  10  13       50.30       53.54     15.68 o 
  -2  10  13      398.33      430.97     16.30 o 
  -1  10  13      126.52      105.95      9.78 o 
   0  10  13      284.09      291.66     11.29 o 
   1  10  13      110.00       93.55     10.11 o 
   2  10  13       80.70       67.21      9.37 o 
   3  10  13       34.79       20.67     16.15 o 
   4  10  13      696.59      697.07     19.87 o 
  -6  11  13       78.73       52.57     10.51 o 
  -5  11  13      620.18      543.78     24.47 o 
  -4  11  13       63.29       54.82     16.28 o 
  -3  11  13       12.85       31.49     15.78 o 
  -2  11  13        7.33       -1.06     15.81 o 
  -1  11  13      248.30      231.21     17.15 o 
   0  11  13        1.44        4.66     15.61 o 
   1  11  13      237.93      221.79     16.98 o 
   2  11  13       21.91       19.31     11.42 o 
   3  11  13      122.65      115.63     12.28 o 
   4  11  13       33.84       39.27     11.03 o 
   5  11  13      571.47      550.99     20.07 o 
  -4  12  13      165.83      149.91     12.51 o 
  -3  12  13        9.53        4.28     15.83 o 
  -2  12  13       30.56       26.16     15.98 o 
  -1  12  13       66.63       48.78     11.86 o 
   0  12  13       93.19       73.44     16.38 o 
   1  12  13      123.58      104.77     16.70 o 
   2  12  13      391.87      470.92     18.23 o 
   3  12  13       28.93       17.50     15.73 o 
   4  12  13      234.86      211.29     12.95 o 
   5  12  13       16.98       15.24     15.09 o 
  -3  13  13      399.78      297.31     18.21 o 
  -2  13  13        3.87        0.35     16.03 o 
  -1  13  13      170.89      156.17     17.01 o 
   0  13  13        1.61       -5.75     11.23 o 
   1  13  13      345.51      327.53     17.89 o 
   2  13  13        3.51       17.30     15.78 o 
   3  13  13      248.89      160.52     17.11 o 
  -2   0  14       10.91       -3.34     13.00 o 
  -1   0  14      104.77      127.13     20.06 o 
   0   0  14      466.96      437.04     10.48 o 
   1   0  14       37.65       25.44     10.44 o 
   2   0  14       13.33        2.94     13.09 o 
  -4   1  14      101.20       93.51     12.29 o 
  -3   1  14      173.16      154.99     21.53 o 
  -2   1  14       46.36       35.06      8.97 o 
  -1   1  14       37.05       16.98      8.81 o 
   0   1  14      187.11      161.96      8.61 o 
   1   1  14      472.30      461.78     12.81 o 
   2   1  14       89.62       89.70     10.18 o 
   3   1  14       82.95       82.41     13.88 o 
   4   1  14       10.54       19.93      8.56 o 
  -5   2  14        3.19       15.23     15.54 o 
  -4   2  14      122.24      125.75      9.33 o 
  -3   2  14      103.10      117.27     10.57 o 
  -2   2  14      136.14      134.61     11.34 o 
  -1   2  14       67.08       81.68      8.65 o 
   0   2  14      249.08      290.80     14.38 o 
   1   2  14       62.24       78.48      9.87 o 
   2   2  14       20.94       27.29     10.24 o 
   3   2  14       29.35       23.64     10.42 o 
   4   2  14      368.21      344.98     13.65 o 
   5   2  14       14.27        0.09     12.33 o 
  -5   3  14       61.72       45.77     13.98 o 
  -4   3  14      107.28      107.30     10.52 o 
  -3   3  14       97.13      122.33      9.24 o 
  -2   3  14      108.45      107.64      7.45 o 
  -1   3  14      245.38      227.21      9.74 o 
   0   3  14       30.14       37.96      7.83 o 
   1   3  14      246.74      252.20      8.57 o 
   2   3  14       49.66       52.00      7.16 o 
   3   3  14        1.10        6.13      9.64 o 
   4   3  14        7.51        1.69     12.22 o 
   5   3  14      401.47      357.98     14.11 o 
   6   3  14        4.76       -0.50     11.95 o 
  -6   4  14       47.77       34.29     12.28 o 
  -5   4  14        6.21       22.35      9.76 o 
  -4   4  14      335.77      345.15     11.43 o 
  -3   4  14       43.46       53.16      7.91 o 
  -2   4  14      376.77      412.83     10.08 o 
  -1   4  14       19.84       16.99      6.99 o 
   0   4  14      184.30      195.25     10.51 o 
   1   4  14       12.37       11.00      8.41 o 
   2   4  14      679.03      699.02     10.36 o 
   3   4  14      164.34      180.26      9.72 o 
   4   4  14      288.55      278.20     25.75 o 
   5   4  14      200.80      191.46     13.17 o 
   6   4  14      305.46      282.53     13.67 o 
  -6   5  14       44.12       20.87     20.08 o 
  -5   5  14        3.07        6.13     11.99 o 
  -4   5  14       44.30       39.53     11.65 o 
  -3   5  14       16.31       28.97      7.72 o 
  -2   5  14       89.31       71.46      9.94 o 
  -1   5  14      679.00      704.37     10.10 o 
   0   5  14       30.32       27.25      7.75 o 
   1   5  14        5.62        6.74      8.99 o 
   2   5  14       85.24       86.83      9.33 o 
   3   5  14     1210.65     1235.21     17.65 o 
   4   5  14       56.67       64.86     10.52 o 
   5   5  14       89.73       82.33     12.67 o 
   6   5  14        0.73        9.19     12.68 o 
   7   5  14        1.37        3.51     12.61 o 
  -6   6  14       81.81       53.11     14.69 o 
  -5   6  14       28.44       41.37      9.65 o 
  -4   6  14      169.07      166.35     10.46 o 
  -3   6  14       96.05       97.79     23.85 o 
  -2   6  14      507.33      494.53     20.98 o 
  -1   6  14      111.70      101.41      8.21 o 
   0   6  14       12.82       11.52      6.92 o 
   1   6  14       21.27       18.85      7.08 o 
   2   6  14       90.54       81.97      9.32 o 
   3   6  14       75.04       89.84      9.38 o 
   4   6  14      681.45      707.28     12.53 o 
   5   6  14       23.43       12.15     10.24 o 
   6   6  14       47.07       54.41     10.41 o 
   7   6  14       50.94       53.26     12.18 o 
  -6   7  14       20.88       29.49      9.77 o 
  -5   7  14      477.20      445.16     12.03 o 
  -4   7  14       89.00      100.87      9.43 o 
  -3   7  14      268.38      291.04     10.28 o 
  -2   7  14       82.43       88.76     11.37 o 
  -1   7  14      180.04      198.37     13.77 o 
   0   7  14       24.78       27.60      8.70 o 
   1   7  14      132.93      144.31      8.75 o 
   2   7  14        0.62        6.03      8.53 o 
   3   7  14       58.12       63.44      9.85 o 
   4   7  14       58.64       59.45     10.61 o 
   5   7  14      545.80      568.24     13.87 o 
   6   7  14        2.15       -4.05     11.14 o 
   7   7  14      124.94      143.45     18.29 o 
  -6   8  14       20.79       21.54      9.39 o 
  -5   8  14      113.71       92.47     13.56 o 
  -4   8  14      384.46      382.22     21.69 o 
  -3   8  14      102.51      108.42      9.65 o 
  -2   8  14       88.62      104.86      9.61 o 
  -1   8  14       46.85       60.00      7.99 o 
   0   8  14       26.40       17.45      9.56 o 
   1   8  14       27.16       37.04      7.93 o 
   2   8  14      744.02      739.68     13.84 o 
   3   8  14       11.20       15.37     10.24 o 
   4   8  14      164.70      163.46     12.10 o 
   5   8  14       29.09       36.80     17.42 o 
   6   8  14      250.76      253.60     20.56 o 
  -6   9  14        1.05        5.30     20.19 o 
  -5   9  14       36.21       46.34     18.46 o 
  -4   9  14       47.72       43.94      9.45 o 
  -3   9  14      141.99      167.57     11.84 o 
  -2   9  14       59.93       77.49     15.71 o 
  -1   9  14      371.57      380.80     24.17 o 
   0   9  14       65.17       69.75     16.63 o 
   1   9  14      164.24      144.43     11.91 o 
   2   9  14       22.33       26.66     14.53 o 
   3   9  14      425.58      417.41     19.14 o 
   4   9  14        3.48        2.13     26.96 o 
  -5  10  14       36.45       16.97     16.28 o 
  -3  10  14      104.97       81.94     16.40 o 
  -2  10  14       39.40        3.72     16.05 o 
  -1  10  14       37.10       20.61     16.18 o 
   0  10  14      698.99      672.85     19.36 o 
   1  10  14        3.35       -4.76     16.01 o 
   2  10  14       17.46       10.18     15.99 o 
  -4  11  14       20.28      -12.46     16.15 o 
  -3  11  14      314.23      258.85     17.54 o 
  -2  11  14       64.99       34.36     16.37 o 
  -1  11  14        2.65       12.88     11.23 o 
   0  11  14       97.26       80.15     12.23 o 
   1  11  14       80.50       66.41     11.59 o 
   2  11  14        5.60       14.69     11.35 o 
   3  11  14       31.80       27.40     16.15 o 
   4  11  14       52.84       37.01     16.06 o 
  -3  12  14       16.27       -1.26     15.94 o 
  -2  12  14       85.35       59.26     11.91 o 
  -1  12  14        0.92       -5.35     11.17 o 
   0  12  14      215.78      187.45     12.58 o 
   1  12  14       33.63       21.19     11.60 o 
   2  12  14      282.73      285.42     17.87 o 
   3  12  14       31.40       41.40     16.38 o 
   0   2  15      668.12      649.29     25.35 o 
   1   2  15      126.56      122.76     10.18 o 
  -3   3  15      566.62      523.67     35.31 o 
  -2   3  15       70.92       58.54      9.85 o 
  -1   3  15        0.83       -7.99     10.26 o 
   0   3  15       53.21       66.39     10.45 o 
   1   3  15      385.95      345.93     17.32 o 
   2   3  15       38.05       43.12      7.98 o 
   3   3  15        1.11        8.44      8.98 o 
  -3   4  15       79.32       62.67      8.98 o 
  -2   4  15      190.23      178.50     10.87 o 
  -1   4  15       32.94       23.60     10.27 o 
   0   4  15       11.20       16.59      8.92 o 
   1   4  15       59.93       63.24      8.93 o 
   2   4  15      187.94      162.51      9.58 o 
   3   4  15       19.63       29.74     10.39 o 
   4   4  15      131.62      124.54      9.92 o 
  -4   5  15        3.24       -7.33     11.59 o 
  -3   5  15        1.36       18.84     10.13 o 
  -2   5  15      102.63      102.39     15.76 o 
  -1   5  15      484.79      467.98      9.47 o 
   0   5  15       13.23       16.70      8.67 o 
   1   5  15        2.39       -1.64     10.24 o 
   2   5  15       83.96       88.73      9.04 o 
   3   5  15      400.62      390.54     11.72 o 
   4   5  15      157.33      147.90     11.49 o 
  -4   6  15      151.98      140.84     14.59 o 
  -3   6  15       50.61       33.21      8.95 o 
  -2   6  15      159.86      168.50     16.00 o 
  -1   6  15      128.06      143.71      9.26 o 
   0   6  15      335.23      336.88      9.99 o 
   1   6  15       14.38       16.01      8.60 o 
   2   6  15       37.40       43.58     10.38 o 
   3   6  15       57.09       58.70     10.53 o 
   4   6  15       21.58       22.25     11.02 o 
   5   6  15       19.51       17.90     10.25 o 
  -4   7  15      107.65      101.35     10.64 o 
  -3   7  15      205.91      202.80     27.16 o 
  -2   7  15      127.11      112.73     16.17 o 
  -1   7  15      347.97      346.34     26.32 o 
   0   7  15       38.47       34.48      9.00 o 
   1   7  15      248.51      207.48     10.97 o 
   2   7  15        0.87        6.91     10.80 o 
   3   7  15      563.26      619.95     12.97 o 
   4   7  15      135.03      123.77     12.06 o 
   5   7  15       74.95       71.50     11.07 o 
  -4   8  15      141.03       95.73     12.78 o 
  -3   8  15       80.75       70.32     38.75 o 
  -2   8  15      200.11      230.10     11.08 o 
  -1   8  15       34.84       27.93     12.94 o 
   0   8  15      273.58      318.41     11.92 o 
   1   8  15       15.56       21.02     10.80 o 
   2   8  15       15.12        6.65     10.80 o 
   3   8  15       25.53       18.98     10.37 o 
   4   8  15      495.18      488.03     14.02 o 
   5   8  15      130.38      129.38     18.45 o 
  -4   9  15      156.39      134.85     11.71 o 
  -3   9  15      268.95      252.99     13.96 o 
  -2   9  15       88.40       86.15      9.72 o 
  -1   9  15       75.83       83.50     10.37 o 
   0   9  15       27.87       24.75     10.93 o 
   1   9  15       49.79       44.67      9.58 o 
   2   9  15       14.43       13.37     10.73 o 
   3   9  15        1.15        0.34     16.24 o 
   4   9  15       71.16       66.51     21.22 o 
  -3  10  15      111.60       92.66     16.67 o 
  -2  10  15      104.36       74.60     16.80 o 
  -1  10  15       43.68       60.95     16.08 o 
   0  10  15       17.59       14.30     16.15 o 
   1  10  15       28.14       28.28     11.42 o 
   2  10  15      140.14      152.05     20.97 o 
  -1  11  15       71.58       73.36     16.35 o 
   0  11  15        1.00       -8.13     15.99 o 
   1  11  15       83.20       30.37     16.70 o 
   2  11  15       17.83       30.20     15.93 o 
   0   7  16       63.07       78.67      9.85 o 
   1   7  16       19.62       26.95     10.79 o 
                                                 
